# Supplementary material for: Locality-aware pooling enhances protein language model performance across varied applications
Source: Bioinformatics. 2025 Jul 15;41(Suppl 1):i217–26. doi: 10.1093/bioinformatics/btaf178 (PMC12261463; doi:10.1093/bioinformatics/btaf178)
Supplement: btaf178_Supplementary_Data [file btaf178_supplementary_data.zip]

Archive with 6 entries (6 files):
- Hoang.Singh.280.sup.1.pdf
- Hoang.Singh.280.tex
- llncs.cls
- mybib.bib
- oup-authoring-template.cls
- splncs04.bst
