# Supplementary material for: Locality-aware pooling enhances protein language model performance across varied applications
Source: Bioinformatics. 2025 Jul 15;41(Suppl 1):i217–26. doi: 10.1093/bioinformatics/btaf178 (PMC12261463; doi:10.1093/bioinformatics/btaf178)
Supplement: btaf178_Supplementary_Data [file btaf178_supplementary_data.zip › Hoang.Singh.280.tex]

%%
%% Copyright 2022 OXFORD UNIVERSITY PRESS
%%
%% This file is part of the 'oup-authoring-template Bundle'.
%% ---------------------------------------------
%%
%% It may be distributed under the conditions of the LaTeX Project Public
%% License, either version 1.2 of this license or (at your option) any
%% later version.  The latest version of this license is in
%%    http://www.latex-project.org/lppl.txt
%% and version 1.2 or later is part of all distributions of LaTeX
%% version 1999/12/01 or later.
%%
%% The list of all files belonging to the 'oup-authoring-template Bundle' is
%% given in the file `manifest.txt'.
%%
%% Template article for OXFORD UNIVERSITY PRESS's document class `oup-authoring-template'
%% with bibliographic references
%%

%%%CONTEMPORARY%%%
% \documentclass[unnumsec,webpdf,contemporary,large]{oup-authoring-template}%
%\documentclass[unnumsec,webpdf,contemporary,large,namedate]{oup-authoring-template}% uncomment this line for author year citations and comment the above
%\documentclass[unnumsec,webpdf,contemporary,medium]{oup-authoring-template}
%\documentclass[unnumsec,webpdf,contemporary,small]{oup-authoring-template}

%%%MODERN%%%
\documentclass[webpdf,modern,large]{oup-authoring-template}
%\documentclass[unnumsec,webpdf,modern,large,namedate]{oup-authoring-template}% uncomment this line for author year citations and comment the above
%\documentclass[unnumsec,webpdf,modern,medium]{oup-authoring-template}
%\documentclass[unnumsec,webpdf,modern,small]{oup-authoring-template}

%%%TRADITIONAL%%%
% \documentclass[unnumsec,webpdf,traditional,large]{oup-authoring-template}
%\documentclass[unnumsec,webpdf,traditional,large,namedate]{oup-authoring-template}% uncomment this line for author year citations and comment the above
%\documentclass[unnumsec,namedate,webpdf,traditional,medium]{oup-authoring-template}
%\documentclass[namedate,webpdf,traditional,small]{oup-authoring-template}

%\onecolumn % for one column layouts

%\usepackage{showframe}
\usepackage{graphicx}
\usepackage{parskip}
\usepackage{tabularx,booktabs}
\usepackage{url}
\usepackage{amsfonts}
\let\proof\relax
\let\endproof\relax
\usepackage{amsmath}
\usepackage{amssymb}
\usepackage{amsthm}
% line numbers
%\usepackage[mathlines, switch]{lineno}
%\usepackage[right]{lineno}

\theoremstyle{thmstyleone}%
\newtheorem{theorem}{Theorem}%  meant for continuous numbers
%%\newtheorem{theorem}{Theorem}[section]% meant for sectionwise numbers
%% optional argument [theorem] produces theorem numbering sequence instead of independent numbers for Proposition
\newtheorem{proposition}[theorem]{Proposition}%
%%\newtheorem{proposition}{Proposition}% to get separate numbers for theorem and proposition etc.
\theoremstyle{thmstyletwo}%
\newtheorem{example}{Example}%
\newtheorem{remark}{Remark}%
\theoremstyle{thmstylethree}%
\newtheorem{definition}{Definition}

\begin{document}

\journaltitle{ISMB}
\DOI{DOI HERE}
\copyrightyear{2025}
\pubyear{2015}
\access{Advance Access Publication Date: Day Month Year}
\appnotes{Paper}

\firstpage{1}
\title[Locality-aware pooling of protein language models] {Locality-aware pooling enhances protein language model performance across varied applications}
\author[1,$\ast$]{Minh Hoang\ORCID{0000-0002-1053-6744}}
\author[1,2,$\ast$]{Mona Singh}

\authormark{Hoang and Singh}

\address[1]{\orgdiv{Lewis-Sigler Institute of Integrative Genomics}, \orgname{Princeton University}, \orgaddress{\street{Princeton}, \postcode{08540}, \state{New Jersey}, \country{USA}}}
\address[2]{\orgdiv{Department of Computer Science}, \orgname{Princeton University}, \orgaddress{\street{Princeton}, \postcode{08540}, \state{New Jersey}, \country{USA}}}
\corresp[$\ast$]{Corresponding authors.} 
%\received{Date}{0}{Year}
%\revised{Date}{0}{Year}
%\accepted{Date}{0}{Year}

%\editor{Associate Editor: Name}

\abstract{
\textbf{Motivation:} Protein language models (PLMs) are amongst the most exciting recent advances for characterizing protein sequences, and have enabled a diverse set of applications, including structure determination, functional property prediction, and mutation impact assessment, all from single protein sequences alone. State-of-the-art PLMs leverage transformer architectures originally developed for natural language processing, and are pre-trained on large protein databases to generate contextualized representations of individual amino acids. To harness the power of these PLMs to predict protein-level properties, these per-residue embeddings are typically ``pooled'' to fixed-size vectors that are further utilized in downstream prediction networks. Common pooling strategies include \textsc{Cls-Pooling} and \textsc{Avg-Pooling}, but neither of these approaches can capture the local substructures and long-range interactions observed in proteins. \\
\textbf{Results:} We propose the use of attention pooling, which can naturally capture these important features of proteins.  To make the expensive attention operator (quadratic in the length of the input protein) feasible in practice, we introduce bag-of-mer pooling, or \textsc{BoM-Pooling}, a locality-aware hierarchical pooling technique that combines windowed average pooling with attention pooling. We empirically demonstrate that both full attention pooling and \textsc{BoM-Pooling} outperform previous pooling strategies on three important, diverse tasks: (1) predicting the activities of two proteins as they are varied; (2) detecting remote homologs; and (3)~predicting signaling protein interactions with peptides. Overall, our work highlights the advantages of biologically-inspired pooling techniques in protein sequence modeling and is a step towards more effective adaptations of language models in biological settings.\\
\textbf{Availability:}  \textcolor{blue}{\url{https://github.com/Singh-Lab/bom-pooling}.} \\
%-00
\textbf{Contact:} \href{minhhoang@princeton.edu}{minhhoang@princeton.edu,mona@cs.princeton.edu}\\
}
\keywords{Protein Language Models; Deep Learning; Pooling Methods}
\maketitle
\section{Introduction}
\label{sec:intro}
Protein language models (PLMs) have recently emerged as a new technique for modeling the biological ``grammar" that governs the behaviors of proteins~\cite{BeplerBe19,AlleyKhBi19,HenzingerElWa19,RaoBhTh19-songbenchmarking,rives2021biological,elnaggar2021prottrans,bepler-review,ESM2}. State-of-the-art PLMs have gained attention for their promising applications in many biological tasks, including protein structure prediction from single sequence~\cite{chowdhury2022single,ESM2,JingWuLu24}, predicting various functional properties of proteins~\cite{RaoBhTh19-songbenchmarking,schmirler2024fine}, and assessing the impact of mutations on protein fitness~\cite{meier2021language,Brandes2023-ef}. The power of PLMs is often attributed to their underlying transformer architectures~\cite{vaswani2017attention}, which have been adapted from large language models in natural language processing (NLP). When trained on widely available and vast protein sequence databases,   transformer-based PLMs learn to generate high-dimensional contextualized vector representations of individual amino acids (AAs); these embeddings capture functional information both at the level of individual sites as well as due to context from other AAs in the sequence.

PLMs are often pre-trained independent of any downstream biological task in a self-supervised manner using the masked language modeling objective~\cite{kenton2019bert}. To make PLMs work on a specific application, it is necessary to utilize sufficient labeled task data and either fine-tune these models for this task or train supervised methods using the embeddings produced by the PLMs~\cite{schmirler2024fine,radiya2020fine,sledzieski2024democratizing,jia2022visual,elnaggar2021prottrans}. In either case, sequence-level inference tasks typically require practitioners to pool the full PLM embedding sequence into a constant-size representation that fits into a downstream prediction head. For example, \textsc{Cls-Pooling} and \textsc{Eos-Pooling} are reductive pooling techniques that summarize a sequence using the embedding of a single special token added at the beginning or the end of the sequence, respectively. Alternatively, the \textsc{Avg-Pooling} strategy represents a protein sequence by taking the mean of all of its amino acid embeddings (see Fig.~\ref{fig:1}A). 

The above pooling techniques are often applied by default when using PLMs, mainly due to their strong performance in NLP tasks. However, their effectiveness in emerging biological applications of PLMs remains largely unexplored. Indeed, in exploratory analysis, we find significant weaknesses for these pooling techniques, with \textsc{Cls-Pooling} leading to very different proteins having highly similar representations, and \textsc{Avg-Pooling} being less suited to represent protein variants whose functions are driven by a few positions within the sequence (see Section~\ref{sec:prelim}). Unlike natural language, proteins have specific properties that present unique challenges, including functions that depend on 3D structures; a hierarchical folding organization that leads to long-range inter-dependencies in the linear sequence; and varying significance of local substructures such as domains and motifs. 

In this paper, we propose incorporating a learnable attention mechanism~\cite{vaswani2017attention} within the pooling layer to adaptively focus on relevant regions of the protein sequence or structure and assign higher importance to features or residues that are crucial to understanding its function or interactions with respect to a specific downstream application. Through capturing these local features, the attention pooling layer can engineer features that better reflect protein behaviors, enabling more precise predictions in biological tasks. We provide two variants of this attention pooling layer to accommodate different types of downstream settings, including self-attention pooling for single-sequence supervised learning tasks, and cross-attention pooling for pairwise learning tasks (see Section~\ref{sec:attention}).  
However, although attention pooling prioritizes biologically significant patterns, its computational cost is quadratic in the length of the input sequence and therefore is less practical than simple techniques such as \textsc{Avg-Pooling}.

To strike a balance between cost and performance in pooling techniques, we next introduce a novel locality-aware hierarchical pooling technique for PLMs, which we refer to as bag-of-mer pooling (\textsc{BoM-Pooling}, see Section~\ref{sec:bom}). Our method first cascades the sequence into smaller overlapping $k$-mers and performs local \textsc{Avg-Pooling} within each window. 
This set of pooled $k$-mers is subsequently condensed into a fixed-sized vector using the above attention pooling mechanism (see Fig.~\ref{fig:overview}). Appendix~\ref{app:a1} provides theoretical insights demonstrating that the window pooling approach trades off the compactness of a global \textsc{Avg-Pooling} representation in exchange for greater fidelity to the original PLM embeddings. 

We compare the effectiveness of attention pooling and \textsc{BoM-Pooling} to \textsc{Cls-Pooling}, \textsc{Eos-Pooling}, and \textsc{Avg-Pooling} in terms of empirical performance on a wide range of protein related tasks, including predicting fitness of fluorescent proteins~\cite{sarkisyan2016local}; predicting $\beta$-lactamase activity levels~\cite{gray2018quantitative}; predicting signaling protein-peptide interactions that are mediated by phosphotyrosine binding domains, tyrosine phosphatases and tyrosine kinases~\cite{cunningham2020biophysical}; and predicting remote homologs~\cite{fox2014scope} (see Section~\ref{sec:exp}). We consider 5 PLMs and for each compare the performance of our pooling schemes to existing pooling approaches. In all benchmark tasks, both attention pooling and \textsc{BoM-Pooling} consistently show improved predictive performances over pooling techniques inherited from NLP research. We also show that \textsc{BoM-Pooling} models using long windows and sparse overlap between consecutive windows (i.e., indicating high cost-saving) are able to closely approximate the performance of full attention pooling. That is, the performance of \textsc{BoM-Pooling} approaches that of full attention pooling, while incurring a much lower computational cost. Depending on the protein task and PLM, we find that \textsc{BoM-Pooling} can yield up to a $11.4$\% median improvement in performance over existing pooling techniques adapted to have the same number of parameters as \textsc{BoM-Pooling}, and an even larger gain over these existing pooling techniques when utilized as  they typically are in previous work  (see Section~\ref{sec:exp} and Appendix~\ref{app:a3}).

Overall, our main contributions are (1) the introduction of \textsc{BoM-Pooling}, a locality-aware hierarchical pooling scheme based on attention that can capture important local and long range interactions within and across protein sequences; (2) theoretical insight for considering the trade-off between the compactness of a pooling technique and how well it represents the original PLM embeddings; (3) empirical evidence across multiple tasks and PLMs that \textsc{BoM-Pooling} yields better predictions; and (4)~a demonstration of how important the choice of pooling method can be. Our work showcases the potential benefits of employing a biologically motivated pooling technique in proteomics, and thus paves the way for more successful adaptations of protein language models in the future.
\section{Preliminaries}
\label{sec:related}
\subsection{Attention Mechanism}
Transformer-based PLMs, specifically their encoder modules, are constructed via stacking attention layers~\cite{vaswani2017attention}. For a sequence of length $l$, let $\mathbf{H}^{(0)}$, {an $l \times d$ matrix, denote} its initial encoding, where each token is represented in $d$ dimensions.
We assume that the sequence has been padded with a special classification token [\textsc{Cls}] at the beginning, and an end-of-sentence token [\textsc{EoS}] at the end. The output of the $(i+1)^{\text{th}}$ attention layer with trainable linear transformations {$Q(\cdot)$, $K(\cdot)$, and $V(\cdot)$} is given recursively by:
\begin{eqnarray}
    \mathbf{H}^{(i+1)} = \mathrm{softmax}\left(\frac{{Q\left(\mathbf{H}^{(i)}\right)}\left[K\left(\mathbf{H}^{(i)}\right)\right]^{\top}}{\sqrt{d}}\right)V\left(\mathbf{H}^{(i)}\right) \ .
\end{eqnarray}
Let $m$ be the total number of attention layers in the PLM encoder. Every hidden representation, up to the final PLM output $\mathbf{H}^{(m)}$, will also have dimension $l \times d$. For ease of notation, we will omit the superscript $m$ in subsequent analysis and simply denote the PLM output by $\mathbf{H}=[\mathbf{h}_1, \mathbf{h}_2, \dots \mathbf{h}_l]$ where $\mathbf{h}_i$ denotes the $i^{\text{th}}$ token in $\mathbf{H}$. We note that {while $Q(\cdot)$, $K(\cdot)$, and $V(\cdot)$} are simple linear transformations in PLMs, mainly for computational reasons, we will consider more expressive architectures for $Q(\cdot), K(\cdot), V(\cdot)$ in the pooling context of this work (see Section~\ref{sec:exp}).

\subsection{Pooling techniques}
As $l$ varies with input sequences, a pooling step is required to aggregate these token embeddings into a fixed-size representation before passing it to some downstream predictor network. Padding input sequences to the same length with [PAD] tokens produces a constant-size embedding across all inputs, but it will also require a large predictor network to perform downstream prediction. Popular pooling techniques for PLMs, such as \textsc{Cls-Pooling}, \textsc{Eos-Pooling}, and \textsc{Avg-Pooling}, 
are global pooling methods that condense $\mathbf{H}$ into a single $d$-dimensional vector: 
\begin{eqnarray}
    \mathcal{P}_{CLS}(\mathbf{H}) \triangleq \mathbf{h}_1, \ 
    \mathcal{P}_{EoS}(\mathbf{H}) \triangleq \mathbf{h}_l, \ \text{and} \
    \mathcal{P}_{Avg}(\mathbf{H}) \triangleq  \frac{1}{l}\sum_{i=1}^{l}\mathbf{h}_i \ ,
\end{eqnarray}
which is subsequently passed to a downstream predictor network for supervised training with respect to domain-specific tasks, as shown in Fig.~\ref{fig:1}A. Very recently, optimal transport has also been employed for global pooling~\cite{naderializadeh2024aggregating}. In contrast, techniques such as local \textsc{Max-Pooling} and \textsc{Local-Avg-Pooling} operate on small regions of the input and can yield multiple $d$-dimensional vectors. \textsc{Max-Pooling} and \textsc{Local-Avg-Pooling} have been used in various applications of computer vision (i.e., pooling small patches of pixels in image recognition). 

Other trainable mechanisms have been increasingly integrated into pooling strategies to enhance representation learning of local interactions, leading to improved performance in tasks such as machine translation and sentiment analysis~\cite{li2018attention,zhang2021poolingformer}. However, these pooling strategies have not been examined in the context of proteins, where prediction tasks may naturally benefit from features that represent local substructures and the interactions amongst them. \textcolor{black}{Independent of pooling techniques for language models, distance preserving embeddings of strings to normed vector spaces (e.g.,~\cite{cormode2000communication}) as well as minimizer sketches (e.g.,~\cite{hoang2024density,hoang2022deepminimizer,hoang2022differentiable}) have also been previously explored as methods for information pooling for sequence data.} 

\begin{figure*}[ht]
\centering
\begin{tabular}{c}
\includegraphics[width=0.95\textwidth, trim={1 1 1 1},clip]{Hoang.Singh.280.fig.1}
\end{tabular}
\caption{
\label{fig:1}
\textbf{(A)} Standard workflow to adapt PLM embeddings for downstream tasks. \textbf{(B)} Heatmaps of pairwise cosine similarities amongst~\textsc{Avg-Pooling} and ~\textsc{Cls-Pooling} representations of $20$ proteins sampled from different folds in the SCOPe dataset~\cite{fox2014scope}. {\textsc{Avg-Pooling} representations exhibit a range of similarities across across structurally dissimilar proteins, whereas \textsc{CLS-Pooling} does not, suggesting the latter may not be as well suited to differentiate structurally dissimilar proteins.} \textbf{(C)} Heatmaps of~$20$ GFP protein mutants with high and low fluorescence activity levels sampled from the TAPE fluorescence dataset~\cite{sarkisyan2016local}, comparing \textsc{Avg-Pooling} and \textsc{Cls-Pooling} to the minimum local cosine similarity measure described in Section~\ref{sec:prelim}. {While the latter similarity measure has notably higher similarity amongst the high fluorescence proteins, as is desirable, the other two methods do not.} All embeddings were obtained using the ESM-2 model with 150M parameters~\cite{rives2021biological} and $640$ embedding dimensions.\\
%%%%ALT TEXT%%%%
% \textcolor{teal}{ALT TEXT: (A) Fine-tuning workflow of  PLM embeddings. Heatmaps displaying pairwise cosine similarities among various pooled representations for (B)~20 SCOPe proteins and (C)~20 GFP mutants with high and low fluorescence levels.}
}
\vspace{-5mm}
\end{figure*}

\subsection{Biological Benchmark Datasets}
\label{sec:datasets}
\noindent \textbf{Fluorescence intensity prediction (\textbf{FLUO}).} A common goal in protein engineering is to optimize
a protein to perform its functions more effectively. In this task, we are given a dataset of $54025$ green fluorescence protein (GFP) variants and their log-fluorescence intensity levels~\cite{sarkisyan2016local}. The goal is to predict
intensity levels, a key step for engineering GFPs with enhanced fluorescence to enable better tracking of proteins in living cells. We use the dataset splits made available in the DeepProtein benchmark~\cite{xie2024deepprotein} with $21446$ training and $5362$ validation sequences, each of which contains fewer than $4$ mutations. The test set consists of $27217$ variant sequences with $4$ or more mutations. 


\textbf{$\beta$-lactamase activity level prediction (BLAC).}  Predicting the impact of missense mutations on protein function is critical for a variety of tasks, including understanding genotype-phenotype relationships and genetic diseases, and guiding drug design. In this task, we are given a dataset consisting of $5198$ variants of the TEM-1 $\beta$-lactamase protein and their empirical fitness scores estimating mutation effect~\cite{gray2018quantitative}. Understanding the functional effects of mutations within this protein is important as the TEM-1 $\beta$-lactamase enzyme is responsible for $\beta$-lactam antibiotic resistance in gram-negative bacteria~\cite{palzkill1992identification}. We use the dataset splits from DeepProtein with $4158$ training sequences, $520$ validation sequences, and $520$ test sequences.

\noindent \textbf{Remote homology detection (RH).} One of the most important problems in computational biology is to detect homologs; this is a difficult task when sequence similarity is low. To assess the effectiveness of \textsc{BoM-Pooling} in this domain, we further conduct experiments with the SCOPe dataset~\cite{fox2014scope}, a hierarchical classification of protein structures.  We extracted approximately $20000$ proteins between $150$ and $1022$ AAs in length from the $\alpha$, $\beta$, and $\alpha/\beta$ structural classes in the SCOPe $2.08$ database. Each protein is hierarchically classified into fold, super\-family, and family based on sequence and structural similarities. Proteins within the same family tend to exhibit greater sequence and functional similarity compared to those that are only in the same superfamily or fold. Two proteins are considered homologs if they belong to the same superfamily, and are further classified as remote homologs if they also belong to different families. We randomly select $5\%$ of the folds (approximately $2000$ sequences) to form the test set, whereas the remaining data are used for training.

\textbf{Signaling Protein Interaction Detection (DPI).}
Signaling networks play a crucial role in regulating cellular processes and are often disrupted in diseases such as cancer. Signaling proteins serve as key drug targets, and understanding their interactions is essential for deciphering both healthy and diseased cellular functions. 
To study these interactions, we utilize the dataset curated by Cunningham et al.~\cite{cunningham2020biophysical}, which records interactions between signaling proteins and peptides obtained through array-based assays. The training set contains $447$ domains and $56194$ peptides, with more than $2$ millions interactions recorded. For testing, we focus on signaling interactions involving phosphotyrosines and aim to predict interactions mediated by phosphotyrosine binding (PTB) domains, tyrosine phosphatases (PTP), and tyrosine kinases (TK). Across these 3 groups, we have $58$ binding domains and $19589$ peptides.
\vspace{-4mm}
\section{Methodology}
\begin{figure*}[t]
\centering
\includegraphics[width=.95\textwidth,trim={1 1 1 1},clip]{Hoang.Singh.280.fig.2}
\vspace{-5mm}
\caption{
\label{fig:overview}
Overview of \textsc{BoM-Pooling}. \textbf{(A)} Input protein is cascaded into overlapping $k$-mers in the PLM embedding space.  \textsc{Avg-Pooling} is applied to each $k$-mer to obtain a local \textsc{AvgPooling} representation. \textbf{(B)} Local \textsc{Avg-Pooling} representations are transformed into locality-aware features using learnable self-attention (single-sequence prediction tasks) or cross-attention pooling (pairwise contrastive or interaction detection tasks) (Section~\ref{sec:bom}). \textbf{(C)} Attention features are averaged and passed to a downstream  network {to tackle diverse biological tasks, where \textsc{BoM-Pooling} consistently outperforms other pooling methods such as \textsc{Avg-}, \textsc{Cls-}, and \textsc{EoS-Pooling} (Section~\ref{sec:exp}).
%%%%ALT TEXT%%%%
% \textcolor{teal}{ALT TEXT: (A) Schematic for extracting local \textsc{Avg-Pooling} representations. (B) Schematic for extracting attention features from local \textsc{Avg-Pooling} representations. (C) Averaging attention features for downstream prediction.}
}
}
\vspace{-8mm}
\end{figure*}
\subsection{Discriminative capabilities of pooled representations}
\label{sec:prelim}
In this section, we describe the initial observations and intuition that led us to develop a local pooling strategy for PLM applications. An effective pooling technique should ideally reduce the dimensionality of the data while preserving critical information learned by PLMs. In particular, pooled representations should capture similarities between biological sequences with the same annotations and distinguish between those with different ones. Here, we analyze the representations themselves, independent of further training downstream.

We first compare the \textsc{CLS-Pooling} and \textsc{Avg-Pooling} protein representations from different structural folds of the SCOPe dataset~\cite{fox2014scope}. Proteins in different folds are dissimilar at the sequence and structural levels, and thus should have distinct representations, especially if the pooled representations are to be utilized for homology detection. Fig.~\ref{fig:1}B shows the pairwise cosine similarities among pooled representations of 20 random protein sequences sampled from different folds. While \textsc{Avg-Pooling} representations exhibits a range of cosine similarities between structurally dissimilar proteins, \textsc{Cls-Pooling} representations are extremely close in terms of cosine similarity (above 0.9). This suggests that the embeddings of [\textsc{Cls}] tokens are not ideal for fine-tuning for homolog detection; indeed we observe this in practice, as we describe in Section~\ref{sec:exp}.

We next consider the pooling representations of highly similar proteins that can nevertheless have very different functional activities. In particular, we analyze the pooled representations of 20 green fluorescent protein (GFP) mutants from the \textbf{FLUO} dataset~\cite{sarkisyan2016local}, 10 each with the highest and lowest activity levels. {Ideally, these representations should induce a cosine similarity heatmap in which intra-group pairs (diagonal blocks) have significantly higher similarities than inter-group pairs (off-diagonal blocks). However, producing this heatmap pattern is challenging because despite the differences in fluorescence levels across the two groups, these sequences only differ by a few point mutations~\cite{sarkisyan2016local}. Both \textsc{Cls-Pooling} and \textsc{Avg-Pooling}, which lack sensitivity to minor edits in the sequence, indeed show limited ability to distinguish sequences from different groups, as they do not produce the desired block-diagonal pattern (see Fig.~\ref{fig:1}C).}
\vspace{-1mm}

We expect that  a local pooling method would yield better representations for distinguishing between GFP variants with different fluorescence levels. To confirm this intuition, we consider all possible $k$-mers in these sequences and apply \textsc{Avg-Pooling} on each $k$-mer to obtain a set of pooled representations for each sequence. Next, to compare the representations of two sequences, for each $k$-mer representation in one sequence, we find the $k$-mer representation in the other sequence with the highest cosine similarity to it. This serves as an approximation of the alignment of these $k$-mers in the embedding space. We then identify the minimum distance among these pairs to evaluate the least similar match in the alignment, thus highlighting subtle differences that might not be captured by global pooling methods. Fig.~\ref{fig:1}C (right) further shows the heat map of these pairwise measures (obtained with $k=7$), in which the $10 \times 10$ diagonal block (bottom-left corner) that corresponds to highly active mutants has notably higher similarities than the remaining pairs. Similarities among low fluorescent mutants, however, are not necessarily higher than those of high-low pairs. This is most likely because mutations that abrogate activity are much more variable than those that enhance it. Nonetheless, this result clearly shows a stronger discriminative ability of the local method compared to \textsc{Avg-Pooling} and \textsc{Cls-Pooling}, and thus motivates the use of local pooling methods for PLM applications, which is the major focus of this paper.
\vspace{-2mm}

\subsection{Attention Pooling}
\label{sec:attention}
The attention mechanism (see Section~\ref{sec:related}) can be considered a form of local pooling as it focuses on aggregating features based on localized relevance or importance within a defined scope, rather than treating all elements uniformly across the entire input. The attention-based features can dynamically assign greater importance to specific pairs of residues, which will be particularly beneficial in situations where certain interactions are more critical for the protein's biological activity than others. This allows the model to extract useful features that focus on these influential pairs, enhancing the downstream model's ability to learn and represent the underlying biological significance of the sequences. In this section, we propose the application of this mechanism in the context of fine-tuning PLM representations.
Depending on the downstream task, this attention pooling mechanism can take different formulations, as described below.

\textbf{Self-Attention Pooling.} 
In standard supervised learning settings (i.e., regression and classification tasks), where the predictive input is a single protein sequence, we can directly apply the self-attention mechanism mentioned in Section~\ref{sec:related}, followed by averaging the attention-pooled features. Specifically, letting $\mathbf{H} \in \mathbb{R}^{l \times d}$ denote the PLM sequence embedding for this input, we define the self-attention pooled representation of $\mathbf{H}$ as:
\begin{eqnarray}
\mathcal{P}_{SA}(\mathbf{H}) 
\triangleq
\bar{\mathbf{1}}_l \times
\mathrm{softmax}
\left(
\frac
{
Q\left(
\mathbf{H}
\right)
\left[
K\left(
\mathbf{H}
\right)
\right]^{\top}
}{\sqrt{d}}\right)V\left(\mathbf{H}\right) \ ,
\label{eq:self-attn}
\end{eqnarray}
where $Q(\cdot), K(\cdot)$, $V(\cdot)$ are learnable non-linear transformations (see description in Section~\ref{sec:exp}) and $\bar{\mathbf{1}}_{l}$ denotes a $l$-dimensional vector filled with $1/l$ entries, which we use to compute the row average of the attention output (i.e., each row corresponds to one pooled representation). Intuitively, this attention-pooled representation is more versatile than the global \textsc{Avg-Pooling} representation. For example, it could approximate the \textsc{Avg-Pooling} representation by learning the $Q(\cdot), K(\cdot), V(\cdot)$ functions such that large attention weights are assigned to the diagonal terms of the weight matrix (implying that protein function is driven by individual motifs). On the other hand, the learned attention weights could focus on off-diagonal terms, excelling in cases where long-range motif interactions drive protein function.

\noindent\textbf{Cross-Attention Pooling.} The attention mechanism can be useful in scenarios where we need to contrast two protein samples, or predict their interactions. In these cases, we can adapt the attention-pooling layer to extract joint features from two distinct sets of pooled embeddings, similar to performing a local alignment in the embedding space. Unlike the self-attention variant that aims to capture intra-sequence dependencies, the cross-attention formulation focuses on the interactions between different localities of either sequence. This ability to cross-reference and align features from two protein samples will facilitate the discovery of structural similarities and differences in motifs, binding sites, or functional domains of the two protein interfaces. Consequently, it will also enable more nuanced predictions of protein-protein interactions, evolutionary relationships, and functional annotations. Letting $\mathbf{H} \in \mathbb{R}^{l \times d}$ and $\mathbf{H}' \in \mathbb{R}^{l' \times d}$ denote a pair of sequence embeddings, their cross-attention pooled  representation is given by:
\begin{eqnarray}
\mathcal{P}_{CA}(\mathbf{H} \mid \mathbf{H}') 
\triangleq
\bar{\mathbf{1}}_l \times
\mathrm{softmax}
\left(
\frac
{
Q\left(
\mathbf{H}
\right)
\left[
K\left(
\mathbf{H'}
\right)
\right]^{\top}
}{\sqrt{d}}\right)V\left(\mathbf{H}'\right) \ .
\label{eq:cross-attn}
\end{eqnarray}
Due to the asymmetric application of the $Q(\cdot), K(\cdot), V(\cdot)$ transformations on $\mathbf{H}$ and $\mathbf{H'}$, $\mathcal{P}_{CA}(\mathbf{H} \mid \mathbf{H}')$ and $\mathcal{P}_{CA}(\mathbf{H}' \mid \mathbf{H})$ will be different for every pair of input sequences. As such, in pairwise prediction tasks, the downstream fine-tuning network could be modeled as a comparator function $\Delta$ that outputs an interaction/relationship metric given these representations. For example, in the \textbf{RH} and \textbf{DPI} tasks described in Section~\ref{sec:datasets}, we could set $\Delta$ to be the cosine distance function to contrast pooled embeddings (see Section~\ref{sec:architectures}). 
\begin{figure*}[t]
\centering
\begin{tabular}{ccc}
\hspace{-12mm}
\includegraphics[scale=.95]{Hoang.Singh.280.fig.3a}
&
\includegraphics[scale=.95,trim={50 0 0 0},clip]{Hoang.Singh.280.fig.3b} 
&
\hspace{-3mm}\includegraphics[scale=.96]{Hoang.Singh.280.fig.3c} \\
\hspace{-3mm}(\textbf{A}) Fluorescence & \hspace{-9mm}(\textbf{B}) $\beta$-lactamase & \hspace{5mm}(\textbf{C}) $\beta$-lactamase training time
\end{tabular}
\caption{
\label{fig:rho_heatmap}
{Heatmaps of mean Spearman's correlation ($\rho$) over $5$ random seeds using various combinations of pooling techniques and PLMs for {\bf (A)}~Fluorescence intensity prediction and {\bf (B)}~$\beta$-lactamase activity level prediction. Each box gives the mean $\rho$ with the number in parentheses indicating the standard deviation. {\bf (C)} Total training time for \textbf{BLAC}. Training time for \textbf{FLUO} is given in Appendix~\ref{app:a3}.\\
%%%%ALT TEXT%%%%
% \textcolor{teal}{ALT TEXT: Heatmaps comparing regression performance among 25 combinations of $5$ PLMs and $5$ pooling methods for the (A) \textbf{FLUO} and (B) \textbf{BLAC} tasks. (C) Bar plot comparing training times when using different pooling methods for the \textbf{BLAC} task.}
}
}
\vspace{-8mm}
\end{figure*}
\subsection{Bag-of-mer (BoM) Pooling}
\label{sec:bom}
A practical caveat of the above attention pooling methods is the quadratic cost in sequence length of computing the self-attention weight matrix $Q(\mathbf{H})[K(\mathbf{H})]^\top$, or the cross-attention weight matrix $Q(\mathbf{H})[K(\mathbf{H'})]^\top$. To rectify this problem, our key algorithmic contribution is a novel hierarchical method called bag-of-mer pooling (\textsc{BoM-Pooling}). The \textsc{BoM-Pooling} layer first cascades the input embedding $\mathbf{H}$ as a tensor of sliding $k$-mers with stride $s$, similar to common practices in biological modeling. The $i^{\text{th}}$ $k$-mer, which contains all embedding tokens between index $s(i-1)+1$ and $s(i-1) + k$ inclusive, is denoted by $\mathbf{S}_i = [\mathbf{h}_{s(i-1) + j}]_{j=1, \dots, k}$. For each $k$-mer, we apply \textsc{Avg-Pooling} to obtain a locally pooled representation $\boldsymbol{\omega}_i \triangleq \frac{1}{k}\sum_{j=1}^{k} \mathbf{h}_{s(i-1) + j}$. Let {$n(l,s,k) \triangleq \lfloor (l-k+1)/s\rfloor + 1$} further denote the number of all overlapping $k$-mers in $\mathbf{H}$. {Then this intermediate local \textsc{Avg-Pooling} representation is given by:}
\begin{eqnarray}
    \mathcal{P}_{LAvg}(\mathbf{H}; k, s) \ \triangleq [\boldsymbol{\omega}_1,\, \boldsymbol{\omega}_2,\, \ldots, \boldsymbol{\omega}_{n(l,s,k)}]
    \ .
\end{eqnarray}
The size of this representation depends on the parameters $k$ and $s$ and also varies from sequence to sequence. To ultimately generate a fixed-size embedding for downstream fine-tuning models, \textsc{BoM-Pooling} further applies attention pooling to this intermediate representation, which now only scales quadratically in the number of $k$-mers. With a favorable trade-off, this can significantly reduces the runtime of attention pooling while maintaining high downstream performance (as shown in Section~\ref{sec:exp}). Specifically, the self-attention and cross-attention \textsc{BoM-Pooling} representations with window size $k$ and stride $s$ are given by:
\begin{eqnarray}
 \mathcal{P}_{SBoM}(\mathbf{H}) \hspace{-1mm}&\triangleq&\hspace{-1mm} \mathcal{P}_{SA}(\mathcal{P}_{LAvg}(\mathbf{H}; k, s)) \ , \nonumber \\
\hspace{-3mm}\mathcal{P}_{CBoM}(\mathbf{H \mid H'}) \hspace{-1mm}&\triangleq& \hspace{-1mm}\mathcal{P}_{CA}(\mathcal{P}_{LAvg}(\mathbf{H}; k, s) \mid \mathcal{P}_{LAvg}(\mathbf{H}'; k, s)).
\end{eqnarray}
 An overview of our \textsc{BoM-Pooling} method is given in Fig.~\ref{fig:overview}. 


\subsection{Fidelity-compactness trade-off of \textsc{BoM-Pooling}}
Reducing the number of pooled tokens in the intermediate representation intuitively involves a trade-off between preserving the fidelity of the original embedding tokens and improving computational efficiency. Since the unfiltered information in the raw embeddings is critical for downstream fine-tuning (as demonstrated in Section~\ref{sec:exp}, where full attention pooling significantly outperforms other baselines), the success of \textsc{BoM-Pooling} lies in minimizing the dimensionality while maintaining faithfulness to the original tokens. To study this insight, {we propose a metric for pooling fidelity, and show} that varying the window parameters $k$ and $s$ indeed simulates a trade-off between pooled representation compactness and fidelity to the original embeddings. The favorability of this trade-off interestingly depends on the variance of the original embedding within each overlapping $k$-mer, which reveals important insights about choosing optimal window settings for each application. We defer this theoretical discussion to Appendix~\ref{app:a1}, and empirically show that choosing the right window size has a positive effect on downstream predictive performance (see Section~\ref{sec:exp}).
\vspace{-2mm}
\subsection{Downstream network architectures}
\label{sec:architectures}
Similar to previous pooling methods (see general workflow in Fig.~\ref{fig:1}A), \textsc{BoM-Pooling} representations will be passed to a downstream, trainable neural network to address specific benchmark tasks (see Section~\ref{sec:datasets}). Depending on the task group, we employ different downstream network architectures. For sequence-wise prediction tasks that aim to infer a real-valued target per protein (e.g., \textbf{FLUO} and \textbf{BLAC}), we adopt a $3$-layer feed-forward neural network with hidden dimensions $d_{\mathrm{pool}} \rightarrow 256 \rightarrow 64 \rightarrow 1$, where $d_{\mathrm{pool}}$ is the dimension of the pooled representations (see Appendix~\ref{app:a2}). In between each layer, we apply batch normalization and a dropout rate of $0.3$. When the pooling layer is learnable (e.g., \textsc{BoM-Pooling}), its parameters will be jointly optimized along with the parameters of the downstream network via minimizing the mean-squared-error loss.

For pairwise prediction tasks that aim to infer interactions or relationships among pairs of proteins (e.g., \textbf{RH} and \textbf{DPI}), we adopt the contrastive learning framework~\cite{schroff2015facenet} that is widely used in computer vision to learn representations that can distinguish similar and dissimilar pairs of data. In particular, we sample triplets $(\mathbf{H}^a, \mathbf{H}^p, \mathbf{H}^n)$ from the training set, in which the positive sample $\mathbf{H}^p$ is positively related to the anchor $\mathbf{H}^a$, whereas the negative sample $\mathbf{H}^n$ is negatively related to the anchor. For example, a positive label implies a pair of homologs in the \textbf{RH} task, or an interacting domain-peptide pair in the \textbf{DPI} task. For each sampled triplet, we minimize the contrastive loss function $\mathrm{max}\left(0, \Delta(\mathcal{P}(\mathbf{H}^a), \mathcal{P}(\mathbf{H}^p)) - \Delta(\mathcal{P}(\mathbf{H}^{a}), \mathcal{P}(\mathbf{H}^{n})) + m\right)$, where $\Delta$ is the cosine distance function, $\mathcal{P}$ is an arbitrary pooling operator, and $m$ is a margin parameter. 

For cross-attention $\textsc{BoM-Pooling}$, the pooled representation is pair-dependent \textcolor{black}{in order to extract 
cross-sequence attention features (e.g., how amino acids in a binding domain interact with amino acids in the peptide). In other pooling mechanisms, this information would be  learned at the sequence level (i.e., after pooling),  which would be more challenging since the amino acid tokens would already be collapsed into the pooled representation.} In particular, we respectively replace the distance terms $\Delta(\mathcal{P}(\mathbf{H}^a), \mathcal{P}(\mathbf{H}^p))$ and $\Delta(\mathcal{P}(\mathbf{H}^a), \mathcal{P}(\mathbf{H}^n))$ with $\Delta(\mathcal{P}_{CBoM}(\mathbf{H}^a |\mathbf{H}^p), \mathcal{P}_{CBoM}(\mathbf{H}^p|\mathbf{H}^a))$ and $\Delta(\mathcal{P}_{CBoM}(\mathbf{H}^a |\mathbf{H}^n), \mathcal{P}_{CBoM}(\mathbf{H}^n|\mathbf{H}^a))$. 
This loss function aims to make the anchor embedding closer to the positive sample (with respect to the distance metric $\Delta$) than the negative sample by at least some margin $m$ (e.g., $m=0.6$ in all of our contrastive learning experiments). The learned embeddings and distance function can be used to predict homology relationships between unseen pairs of proteins (e.g., we can estimate the likelihood of two test proteins being homologous by taking the negative of their embedding distance). \textcolor{black}{The choice of distance function is agnostic to whether the input pairs are from similar (e.g., \textbf{RH}) or different (e.g., \textbf{DPI}) classes of sequences, as the embeddings will be trained to align with this criterion. Although alternate distance functions are also possible, and these may yield performance improvements, we do not experiment with this further in this manuscript.} 
\vspace{-5mm}
\section{Results}
\label{sec:exp}
We compare our proposed \textsc{BoM-Pooling} method to \textsc{Eos-Pooling}, \textsc{Cls-Pooling}, \textsc{Avg-Pooling}, and full attention pooling (i.e., \textsc{BoM-Pooling} with $k=1, s=1$)  when making predictions for all protein analysis applications described in Section~\ref{sec:datasets}, which are highly diverse from both the biological and machine learning application points of view. To make fair comparisons, where  {all pooling methods have the same number of trainable parameters}, we augment \textsc{Eos-Pooling}, \textsc{Cls-Pooling}, \textsc{Avg-Pooling} with trainable transformations $Q(\cdot), K(\cdot), V(\cdot)$ (using the same number of transformation as used for \textsc{BoM-Pooling}). The trainable pooled representation is then modeled as the sum of the $Q(\cdot), K(\cdot), V(\cdot)$ transformations of the original pooled vector. Since \textsc{Cls}, \textsc{Avg} and \textsc{Eos} pooling are most frequently utilized without these additional trainable parameters, {results with these original ``vanilla'' versions are included in Appendix~\ref{app:a3}.}

To demonstrate the robustness of \textsc{BoM-Pooling}, we perform our experiments on 5 different PLMs: ProtBERT~\cite{elnaggar2021prottrans}, \textcolor{black}{ProtT5-XL (the version trained on UniRef 50)}~\cite{elnaggar2021prottrans}, and ESM-2 models with $35$M, $150$M, and $650$M parameters~\cite{rives2021biological}. Details of these PLMs and all hyper-parameter choices for each task, including window size $k$ and stride $s$ of the \textsc{BoM-Pooling} method, are reported in Appendix~\ref{app:a2}. 
\vspace{-6mm}
\subsection{Protein Property Prediction}
\begin{figure*}[t]
\centering
\begin{tabular}{c}
\hspace{-6mm}\includegraphics[scale=.55]{Hoang.Singh.280.fig.4} \\
\end{tabular}
\caption{Box plots showing the AUROC for \textcolor{black}{\textbf{RH}} {for each sequence} across different combinations of PLMs and pooling methods, as well as two other remote homology detection baselines, \textcolor{black}{MMSeqs2} and JackHMMer. Only remote homolog pairs and non-homolog pairs are considered in the evaluation. Median AUROC is annotated next to each box, and is highlighted in \textbf{bold} if its the best performing pooling method within its respective group.\\
%%%%ALT TEXT%%%%
% \textcolor{teal}{ALT TEXT:  Panels (one for each of 5 PLMs and one for other methods) of horizontal box plots, comparing \textbf{RH} performance per-sequence across pooling methods. Only remote homolog pairs and non-homolog pairs are considered in the evaluation.}
}
\label{fig:3}
\vspace{-10mm}
\end{figure*}
In this section, we study the sequence-wise prediction tasks \textbf{FLUO} and \textbf{BLAC} using embeddings extracted from various pre-trained PLMs. Both tasks can be formulated as supervised regression problems, and are trained using the methodology described in Section~\ref{sec:architectures}. For each task, we record the average Spearman's correlation ($\rho$) across $5$ different random seeds. 

For the \textbf{FLUO} and \textbf{BLAC} tasks, we find that for each of the 5 PLMs, as expected, full attention pooling performs better than all other pooling approaches  (Fig.~\ref{fig:rho_heatmap}A,B).  \textsc{BoM-Pooling} is the second best performing method, outperforming all other pooling methods except in one case; further, its performance is remarkably close to that of full attention pooling for \textbf{FLUO} (differences in $\rho$ of $<0.012$ on average over 5 models), with somewhat larger differences for \textbf{BLAC}  ($<0.041$ on average over 5 models). Across models, the median increases in correlation coefficients of \textsc{BoM-Pooling} as compared to the best learnable pooling technique ($\textsc{Avg-Pooling}$ for both \textbf{BLAC} and \textbf{FLUO}) are $1.62$\% and $6.33\%$, respectively. Compared to the worst performing learnable pooling technique (\textsc{EoS-Pooling}), these gains are up to $4.58\%$ and $11.4\%$ for \textbf{BLAC} and \textbf{FLUO}. Further, if we consider the increase of \textsc{BoM-Pooling} as compared to the standard \textsc{Avg-Pooling} and \textsc{Cls-pooling} typically used (i.e., without additional training parameters), we see median performance improvements of $5.89$\% and $11.3$\% for \textbf{FLUO}. These numbers are $35.5$\% and $50.7$\% for \textbf{BLAC}. \textcolor{black}{We note that the performance gap between attention and non-attention pooling methods is relatively smaller for \textsc{ProtBERT} than for the other PLMs (and is sometimes negative); this could be due to the fact that \textsc{ProtBERT} is the only PLM we test that uses absolute positional encoding (compared to relative positional encoding in other models).} While both full attention pooling and \textsc{BoM-Pooling} have excellent performance, training using full attention pooling is $\sim$5-12x slower than \textsc{BoM-Pooling} on both the \textbf{BLAC} (Fig.~\ref{fig:rho_heatmap}C) and \textbf{FLUO} datasets (Supplementary Fig.~\ref{fig:rho_heatmap_vanilla}C), demonstrating that \textsc{BoM-Pooling} has an excellent time versus performance trade-off as compared to full attention pooling.
\vspace{-1mm}
\newcolumntype{C}{>{\centering\arraybackslash}p{3.2cm}}
\begin{table}[t]
\begin{center}
\begin{tabular}{lCr}
\toprule
\textbf{Model} & \textbf{FLUO} $(\rho \uparrow)$ & \textcolor{black}{\textbf{BLAC}} $(\rho \uparrow)$ \\
\midrule
CNN & ${0.680 \pm 0.001}$ & $0.721 \pm 0.020$ \\
CNN-RNN & $0.678 \pm 0.001$ & $0.695 \pm 0.012$ \\
Transformer & $0.648 \pm 0.001$ & $0.348 \pm 0.002$ \\
GCN & $0.397 \pm 0.002$ & $0.417 \pm 0.001$ \\
GAT & $0.251 \pm 0.002$ & $0.196 \pm 0.013$ \\
NeuralFP & $0.413 \pm 0.011$ & $0.133 \pm 0.020$ \\
AttentiveFP & $0.260 \pm 0.003$ & $0.058 \pm 0.011$ \\
MPNN & $0.237 \pm 0.001$ & $0.068 \pm 0.015$ \\
PAGTN & $0.188 \pm 0.036$ & $0.092 \pm 0.018$ \\
Graphormer & $0.067 \pm 0.002$ & $0.103 \pm 0.018$ \\
\midrule
Attention (Best) & $\mathbf{0.708 \pm 0.005}$ & $\mathbf{0.863 \pm 0.015}$ \\
Attention (Worst) & $0.674 \pm 0.003$ & $0.744 \pm 0.034$ \\
BoM (Best) & $0.695 \pm 0.010$ & $0.822 \pm 0.020$ \\
BoM (Worst) & $0.655 \pm 0.005$ & $0.669 \pm 0.111$ \\
\bottomrule
\end{tabular}
\end{center}
\vspace{2mm}
\caption{Comparing the the best/worst Spearman's correlations achieved by two attention-based pooling variants (with $5$ different PLMs) in each task against baseline models made available in the DeepProtein benchmark suite~\cite{xie2024deepprotein}. Each result is averaged over $5$ random seeds and the standard deviation is provided. For each task, the highest performance is highlighted in \textbf{bold}. The best/worst results from each attention-based pooling variant do not necessarily come from the same PLM base.}	
%%%%ALT TEXT%%%%
% \textcolor{teal}{ALT TEXT:  Table comparing the best/worst Spearman's correlations achieved by two attention-based pooling variants (with $5$ different PLMs) in each task against baseline models made available in the DeepProtein benchmark suite~\cite{xie2024deepprotein}.}
\label{table:deepprot}
\vspace{-8mm}
\end{table}

{We next compare our full attention and \textsc{BoM-Pooling} approaches to recent state-of-the art models for these tasks that were published with the DeepProtein benchmark suite~\cite{xie2024deepprotein} (Table~\ref{table:deepprot}). For  both tasks, the majority of the full attention and \textsc{BoM-pooling} variants outperform the best model from the DeepProtein suite (i.e., CNN, compare numbers in Fig.~\ref{fig:rho_heatmap} with Table~\ref{table:deepprot}). In contrast, all fine-tuning baselines  without attention pooling (i.e., \textsc{CLS-Pooling}, \textsc{EoS-Pooling} and \textsc{BoM-Pooling})
failed to beat the CNN baseline in the \textsc{FLUO} task, clearly demonstrating the benefit of attention pooling in downstream modeling.}
\vspace{-3mm}
\subsection{Remote Homology Detection}  
We trained a contrastive model for each pooling baseline using the methodology described in Section~\ref{sec:architectures}.
To assess remote homology detection performance, we first calculate the likelihood of each test sample being a homolog of any other sample within the test set. Given this list of likelihoods, we can compute the classification AUROC per test sample, with positive labels given to only remote homolog pairs, and negative labels given to non-homolog pairs. Non-remote homolog pairs are excluded from this evaluation to align with the objective of remote homolog detection; we defer the evaluation that includes these pairs to Appendix~\ref{app:a4}. 
\vspace{-1mm}

{Fig.~\ref{fig:3} shows per-sequence AUROC performance for each combination of pooling method and PLM. We omit further characterization of full attention pooling as with appropriate choices of window size, \textsc{BoM-Pooling} well approximates it.}  We observe that \textsc{BoM-Pooling} with $k=100,s=80$  outperforms all other pooling baselines {except in one case}. For example, using the \textcolor{black}{ProtT5-XL model}, \textsc{BoM-Pooling} has better median AUROC than the next best method (trainable \textsc{Avg-Pooling}) by $4.11$\%. We additionally compare our method against two classical baselines, MMSeqs2~\cite{steinegger2017mmseqs2} and JackHMMer~\cite{johnson2010hidden}. All \textsc{BoM-Pooling} variants generally outperform both MMSeqs2 and JackHMMer, while having much faster inference time once trained. We note that there is a recent PLM-based approach TM-Vec~\cite{hamamsy2024protein}; {we cannot fairly compare our approach to TM-Vec as it is trained on SwissProt and CATH, the latter of which is a structural database that includes homolog pairs that are in our SCOP-derived test set.}
\vspace{-5mm}
\subsection{Signaling Protein Interaction Detection} 
\begin{figure}[t]
\centering
\begin{tabular}{c}
\hspace{-5mm}\includegraphics[scale=.5]{Hoang.Singh.280.fig.5}
\end{tabular}
\caption{
\label{fig:4}
{AUROC scores of signaling protein interaction prediction for two baseline methods, PSSM and NetPhorest, and training of embeddings from ESM-2 (650M) and \textcolor{black}{ProtT5-XL} using \textsc{Avg-Pooling} and \textsc{BoM-Pooling} as we vary $k$ from $20$ to $100$. \\
%%%%ALT TEXT%%%%
% \textcolor{teal}{ALT TEXT: Bar plots comparing the performance on the \textbf{DPI} task of two non-PLM baselines and when varying window size for two PLM models.}
}
\vspace{-8mm}
}
\end{figure}
Our last experiment studies the effect of \textsc{BoM-Pooling} on predicting signaling protein interactions using contrastive learning. Following the methodology described in Section~\ref{sec:architectures}, we utilize contrastive learning models for all combinations of \textcolor{black}{the two PLMs that performed best overall in previous experiments} (\textcolor{black}{ProtT5-XL} and ESM-2 (650M)) and various pooling strategies (\textsc{Avg-Pooling} and \textsc{BoM-Pooling} with $k\in \{20, 40, 60, 80, 100\}$). We compare these models to two non-PLM methods for detecting these interactions, NetPhorest~\cite{miller2008linear} and the conventional approach of using position-specific scoring matrices (PSSM)~\cite{stormo1982use}. We note that the difference in pooling methods only applies to embedding the binding domains, since the phosphopeptides are much shorter than the window size $k$ of $\textsc{BoM-Pooling}$. Since the data contain asymmetric interaction pairs, a triplet is composed of one domain as the anchor sample, and two peptides as the positive and negative samples. The contrastive learning training methodology is otherwise similar to that of the remote homology task, and all models are trained for $2000$ epochs where each will cycle through all domains in the training set. 

Fig.~\ref{fig:4} shows the AUROC scores of all approaches listed above on the test set comprised of approximately $130000$ phosphotyrosine peptide interactions involving Kinase-TK,  PTP, or PTB domains. As anticipated, all fine-tuned PLMs substantially outperform both NetPhorest and PSSM, with up to $26\%$ increase in AUROC. Additionally, we find that \textsc{BoM-Pooling} also consistently outperforms \textsc{Avg-Pooling} across both PLMs, which agrees with the findings from earlier experiments. We additionally observe that the performance of \textsc{BoM-Pooling} peaks at $k=60$ for both PLMs. \textcolor{black}{While the Kinase-TK,  PTP, or PTB domains vary in length from 100--300 AAs, the better performance at $k=60$ may arise if residues that affect binding are clustered within shorter subsequences of this length.} Outside of this application, this observation further suggests that performance can be improved simply by tuning the window setting.
\vspace{-4mm}
\section{Conclusions}
This paper studies the impact of pooling methods on performance when leveraging PLMs to predict protein properties.  Here we propose a new pooling algorithm, \textsc{BoM-Pooling}, a locality-aware hierarchical approach that is especially suitable for protein sequences as it can capture essential local interactions among amino acids in overlapping  windows ($k$-mers). We compare \textsc{BoM-Pooling} to previous pooling strategies in $17$ different experiments (across $4$ different prediction tasks, utilizing up to $5$ different PLMs). \textcolor{black}{Our method outperforms all other considered pooling strategies in $15$ of them while incurring negligible added runtime over simple \textsc{Avg-Pooling}}. This agrees with our theoretical findings (see Appendix~\ref{app:a1}) regarding the ``fidelity'' of these pooling strategies (i.e., how well these pooling strategies represent the original amino acid embeddings). \textcolor{black}{Thus far, we have utilized \textsc{BoM-Pooling} in the common application where  PLM layers are frozen, and the embeddings are utilized in trainable, downstream architectures.  We note that our implementation of \textsc{BoM-Pooling} cannot be used to replace inner pooling layers of a PLM in a deep fine-tuning scheme because \textsc{BoM-Pooling} reduces the output dimension of the layer it is applied to.  A possible extension worth exploring is to apply \textsc{BoM-Pooling} to only the key and value matrices in the attention mechanism, thus sparsifying computation without changing the output dimension.} Other promising future directions include designing additional general-purpose, high-fidelity pooling techniques that are nevertheless motivated by specific properties of  biological domains, thus enriching the intersection of computational biology and machine learning.
%\vspace{-4mm}

\smallskip
\noindent
{\bf Acknowledgments.}  This research was supported in part by the National Institutes of Health (R01-GM076275) and the Princeton Laboratory for Artificial Intelligence.
\bibliographystyle{plain}
\bibliography{mybib}
\clearpage
\begin{appendices}
\section{Fidelity-compactness trade-off of the intermediate pooled representation}
\label{app:a1}
\newcolumntype{z}{>{\centering\arraybackslash}p{1.77cm}}
\newcolumntype{Z}{>{\centering\arraybackslash}p{2.59cm}}
\newcolumntype{B}{>{\centering\arraybackslash}p{2.65cm}}
\begin{table*}[b]
\begin{center}
\begin{tabular}{lBBBBB} 
\toprule
Task \hspace{15mm} & window size $k$ & stride $s$ & contrastive margin $m$ & learning rate $\eta$ (initial/minimum) & batch size $b$ \\
\midrule
\textbf{FLUO} & $100$ & $20$ & N/A & $1\mathrm{e}{-4} / 1\mathrm{e}{-6}$ & $48$ \\
\textbf{BLAC} & $100$ & $20$ & N/A & $1\mathrm{e}{-4} / 1\mathrm{e}{-6}$& $48$ \\
\textbf{RH} & $100$ & $80$ & $0.6$ & $1\mathrm{e}{-4} / 1\mathrm{e}{-6}$ & $256$ \\
\textbf{DPI} & [$20, 40, 60, 80, 100$] & $\lceil k/5\rceil$ & $0.6$ & $1\mathrm{e}{-4} / 1\mathrm{e}{-6}$ & $128$ \\
\bottomrule
\end{tabular}
\end{center}
\vspace{1mm}
\caption{Hyper-parameter choices for each task group.
}	
%%%%ALT TEXT%%%%
% \textcolor{teal}{ALT TEXT: Table showing hyper-parameter choices for each task group.}
\label{table:a1}
\end{table*}
\begin{table*}[b]
\begin{center}
\begin{tabular}{lzzzzzZz} 
\toprule
Module & \textcolor{black}{ProtT5-XL (UniRef 50)} & ProtBERT & ESM-2 (35M) & ESM-2 (150M) & ESM-2 (650M) & Trainable Pooling Net & Prediction Network \\
\midrule
Architecture & PLM & PLM & PLM & PLM & PLM & $3$-head MLP & MLP \\
No. params & $1.2$B & $420$M & $34$M & $149$M & $652$M & $(1024 + d_{plm}) \times 256$ & $270$K \\
Output dims & $1024$ & $1024$ & $480$ & $640$ & $1280$ & $1024$ & $1$\\
\bottomrule
\end{tabular}
\end{center}
\vspace{1mm}
\caption{Architectures of various networks used in implementation. \textcolor{black}{For ProtT5-XL, we give the number of parameters for the encoder portion of the model only.}}
%%%%ALT TEXT%%%%
% \textcolor{teal}{ALT TEXT: Table showing architectures of various networks used in implementation and their parameter counts.}
\label{table:a2}
\end{table*}
Intuitively, decreasing the number of pooled tokens in the intermediate representation will trade off some degree of fidelity to the raw embedding in favor of computational efficiency. For example, when we set $k=l$, $\textsc{BoM-Pooling}$ reduces to applying self-attention to the globally average-pooled representation, thereby discarding all pairwise interaction features. Conversely, when both window size $k$ and stride $s$ are set to $1$ (i.e., no window pooling), $\textsc{BoM-Pooling}$ reverts to full attention pooling and offers no cost saving. To study this insight, we present the following notion of the fidelity of a pooled representation that
quantifies how closely each token in the original embedding $\mathbf{H}$ is represented by the pooled tokens.
\begin{definition}[Fidelity of Pooled Representation]
Let $\mathbf{H} = [\mathbf{h}_1, \mathbf{h}_2, \dots, \mathbf{h}_l]$ be a length-$l$ PLM sequence embedding tensor, and $\mathcal{P}(\mathbf{H}) = [\boldsymbol{\omega}_1, \boldsymbol{\omega}_2, \dots, \boldsymbol{\omega}_n]$ be its pooled representation with $n$ pooled tokens. We define the fidelity when $\mathbf{H}$ is represented by $\mathcal{P}(\mathbf{H})$ as the expected negative distance between a random token sampled uniformly from $\mathbf{H}$ and its closest representation in $\mathcal{P}(\mathbf{H})$. Formally, this quantity is given by:
\begin{eqnarray}
    \mathcal{F}(\mathbf{H}, \mathcal{P}(\mathbf{H})) &\triangleq& -\frac{1}{l}\sum_{t=1}^l \min_{i = 1, \dots, n} \|\mathbf{h}_t - \boldsymbol{\omega}_i\|^2 \ .
\end{eqnarray}
\end{definition}
In the following discussion, we will use this quantity to provide mathematical intuitions that characterize the aforementioned trade-off between computational efficiency and expressiveness for the first step of \textsc{BoM-Pooling}. Trivially, when $\mathcal{P}(\mathbf{H}) = \mathcal{P}_{LAvg}(\mathbf{H};1,1) = \mathbf{H}$, each original token is directly preserved in the pooled representation, resulting in the fidelity score being maximized at $0$. This also corresponds to the scenario that $\textsc{BoM-Pooling}$ reverts to full attention pooling. Proposition~\ref{prop:1} further demonstrates that, for all other valid choices of $k$ and $s$, the fidelity score of the local \textsc{Avg-Pooling} representation is minimized when $k = l$, thus reducing it to the global \textsc{Avg-Pooling} representation. 

\begin{proposition}[Fidelity of Local Avg-Pooling and Global Avg-Pooling]
\label{prop:1}
Let $\mathbf{H}$, $P_{Avg}$, and $P_{LAvg}$ with parameter $k, s$ be defined as above. Then with all $l \geq k \geq s \geq 1$, the following inequality holds:
\begin{eqnarray}
\mathcal{F}(\mathbf{H}, \mathcal{P}_{LAvg}(\mathbf{H}; k, s)) &\geq& \mathcal{F}(\mathbf{H}, \mathcal{P}_{Avg}(\mathbf{H})) \ .
\end{eqnarray}
\begin{proof}:
For simplicity of presentation, we assume that the embedding dimension is $d=1$. The proof below is extendable to the multivariate case via additivity of variance across dimensions. We also assume that the sliding $k$-mers perfectly cover the entire sequence, as this can be guaranteed by setting $s \leq k$ and zero-padding to account for the last window. As $\textsc{Avg-Pooling}$ has exactly one pooled representation, the information loss of $\textsc{Avg-Pooling}$ is simply the negative variance of the embedding tokens, that is:
\begin{eqnarray}
\mathcal{F}(\mathbf{H}, \mathcal{P}_{Avg}(\mathbf{H})) \triangleq -\frac{1}{l} \sum_{t=1}^l \left\|\mathbf{h}_t - \frac{1}{l}\sum_{i=1}^l \mathbf{h}_i\right\|^2 = -\mathrm{Var}[\mathbf{X}] \ ,
\label{eq:1}
\end{eqnarray}
where $\mathbf{X}$ is a random token drawn uniformly from the set $\{\mathbf{h}_1, \mathbf{h}_2, \dots, \mathbf{h}_l\}$. On the other hand, we have the following decomposition for the fidelity score of local $\textsc{Avg-Pooling}$:
\begin{eqnarray}
\hspace{-12mm} & & \mathcal{F}(\mathbf{H}, \mathcal{P}_{LAvg}(\mathbf{H}; k, s))\nonumber \\ 
\hspace{-12mm} &\triangleq& - \frac{1}{l}\sum_{t=1}^l \min_{i = 1, \dots, n(l,s,k)} \|\mathbf{h}_t - \boldsymbol{\omega}_i\|^2 \nonumber \\
\hspace{-12mm}&=& - \frac{1}{l} \sum_{t=1}^l \min_{i = 1, \dots, n(l,s,k)} \left\|\mathbf{h}_t - \frac{1}{k}\sum_{j=1}^{k} \mathbf{h}_{s(i-1) + j}\right\|^2 \nonumber \\ \hspace{-12mm}&\geq& - \frac{1}{l} \sum_{t=1}^{l} \left\|\mathbf{h}_t - \frac{1}{k}\sum_{j=1}^{k} \mathbf{h}_{s\lfloor \frac{t}{s}\rfloor + j}\right\|^2 \nonumber \\
\hspace{-12mm} &\geq& - \frac{k}{l} \sum_{i=1}^{n(l,s,k)} \underbrace{\frac{1}{k}\sum_{t=1}^{k} \left\|\mathbf{h}_{s(i-1) + t} - \frac{1}{k}\sum_{j=1}^{k} \mathbf{h}_{s(i-1) + j}\right\|^2}_{\mathrm{Var}\left[\mathbf{X} | \mathbf{X} \in \mathbf{S}_i\right]} \ ,
\label{eq:2}
\end{eqnarray}
where $\mathbf{S}_i$ is the set of all tokens in the $i$-th $k$-mer of $\mathbf{H}$. In the above derivation, the first inequality is due to the fact that the minimum across all values of $i$ is less than or equal to setting $i = \lfloor \frac{t}{s} \rfloor$ (i.e., choosing a window that overlaps $\mathbf{h}_t$). This results in a summation over $l$ distances, each of which is between one token embedding and the corresponding window mean. The second inequality then lower-bounds this by a nested sum in which each token can appear in more than one distance terms. Finally, by law of total variance, we have the following inequality:
\begin{eqnarray}
- \mathrm{Var}[\mathbf{X}] \ &\leq& \ - \mathbb{E}_{\mathcal{S}_i} \left[ \mathrm{Var}[\mathbf{X} | \mathbf{X} \in \mathcal{S}_i]\right] - \underbrace{\mathrm{Var}(\mathbb{E}[\mathbf{X} | \mathbf{X} \in \mathcal{S}_i])}_{\geq 0} \nonumber \\
&\leq& \ -\sum_{i=1}^{n(l,s,k)} \mathrm{Pr}(\mathbf{X} \in \mathcal{S}_i) \mathrm{Var}\left[\mathbf{X} | \mathbf{X} \in \mathcal{S}_i\right] \nonumber \\ 
&=& - \frac{k}{l} 
 \sum_{i=1}^{n(l,s,k)} \mathrm{Var}\left[\mathbf{X} | \mathbf{X} \in \mathcal{S}_i\right] \ .
\label{eq:3}
\end{eqnarray}
Combining Eq.~\eqref{eq:1},~\eqref{eq:2},~\eqref{eq:3} concludes the proof.
\end{proof}
\end{proposition}
\noindent \textbf{Remark.} The gap between the global average pooling fidelity $\mathcal{F}(\mathbf{H}, \mathcal{P}_{Avg}(\mathbf{H}))$ and local average pooling fidelity $\mathcal{F}(\mathbf{H}, \mathcal{P}_{LAvg}(\mathbf{H}; k, s))$ is controlled by the variance of $k$-mer mean embeddings $\mathrm{Var}(\mathbb{E}[\mathbf{X} | \mathbf{X} \in \mathcal{S}_i])$. As this term grows larger (via the choice of $k$ and $s$), $\mathcal{P}_{LAvg}(\mathbf{H}; k, s)$ will be more faithful to the original embedding $\mathbf{H}$ than $\mathcal{P}_{Avg}(\mathbf{H})$. This bound thus sheds insights into controlling the fidelity-compactness trade-off via balancing between minimizing $k$ and maximizing the resulting variance term per input sequence, which could be investigated in future works.

\begin{figure*}[t]
\centering
\begin{tabular}{ccc}
\hspace{-4mm}
\includegraphics[scale=.98]{Hoang.Singh.280.fig.6a}
&
\includegraphics[scale=.98,trim={50 0 0 0},clip]{Hoang.Singh.280.fig.6b} 
&
\hspace{-5mm}\includegraphics[scale=.99]{Hoang.Singh.280.fig.6c} \\
\hspace{4mm}(\textbf{A}) Fluorescence & \hspace{-10mm}(\textbf{B}) $\beta$-lactamase & (\textbf{C}) Fluorescence training time
\end{tabular}
\caption{
\label{fig:rho_heatmap_vanilla}
Heatmaps of mean Spearman's correlation ($\rho$) over $5$ random seeds using various combinations of pooling techniques and PLMs for {\bf (A)}~Fluorescence intensity prediction and {\bf (B)}~$\beta$-lactamase activity level prediction. Each box gives the mean $\rho$ with the number in parentheses indicating the standard deviation. {\bf (C)} Total training time for \textbf{FLUO}. 
}
%%%%ALT TEXT%%%%
% \textcolor{teal}{ALT TEXT: Heatmaps comparing regression performance among 25 combinations of $5$ PLMs and $5$ pooling methods for the (A) \textbf{FLUO} and (B) \textbf{BLAC} tasks. (C) Bar plot comparing training times when using different pooling methods for the \textbf{FLUO} task.}
\end{figure*}

\section{Implementation details}
\label{app:a2}
We implement our method and all baselines using PyTorch. All experiments are deployed on A100 GPUs. All trainable network weights are optimized using the Adam optimizer~\cite{kingma14adam} with an adaptive learning rate scheduled using cosine annealing with warm restarts~\cite{loshchilov2016sgdr}. Each learnable transformation $Q, K, V$ in the attention-pooling layer (see Section~\ref{sec:bom}) is parameterized by a $2$-layer perceptron with hidden dimensions $d \rightarrow 256 \rightarrow 1024$, where $d$ is the embedding dimension of the PLM. This bottleneck architecture is inspired by popular deep models such as ResNet~\cite{he2016deep}, and empirically gives the best general performance across all benchmark tasks. Our implementation is available at \textcolor{blue}{\url{https://github.com/Singh-Lab/bom-pooling}.}

We give the hyper-parameter choices for each task group in Table~\ref{table:a1}. These hyper-parameters are chosen via running grid search on a smaller validation dataset. Table~\ref{table:a2} describes the architectures of various networks used in our implementation. We note that \textcolor{black}{ProtT5-XL} uses a $\mathrm{T5}$ encoder/decoder architecture, but only the encoder is used to embed protein sequences. The number of effective parameters for our use case is therefore fewer than $1.2$B. The PLM parameters are not updated during downstream fine-tuning. The trainable pooling network scales with the output dimension $d_{plm}$ of the PLM model in use. The prediction head network only applies to \textbf{FLUO} and \textbf{BLAC} tasks.

\section{Other regression results}
\label{app:a3}
For completeness, we also compare the performance of $\textsc{BoM-Pooling}$ to the ``vanilla", non-trainable variants of other pooling baselines, which we labeled as $\textsc{V-Cls}$, $\textsc{V-Eos}$, and $\textsc{V-Avg}$. Specifically, Fig.~\ref{fig:rho_heatmap_vanilla}A,B replicates the heat maps in Fig.~\ref{fig:rho_heatmap}, replacing trainable pooling variants with these ``vanila'' baselines. As expected, all of the trainable variants outperformed their ``vanila'' counterparts, and thus we observe a clear margin between the performance of \textsc{BoM-Pooling} and these methods. Fig.~\ref{fig:rho_heatmap_vanilla}C reports the total training time of various baselines on the \textbf{FLUO} task, which again confirms the significant speedup of \textsc{BoM-Pooling}.

\section{Other remote homology detection results}
\label{app:a4}

We first replicate the per-sequence AUROC box plots for the scenario that involves all test pairs (e.g., both remote and non-remote homolog pairs are given positive labels, whereas non-homolog pairs are given negative labels). In this scenario, we observe that both MMSeqs2 and JackHMMer achieved significantly higher median AUROC scores than in Fig.~\ref{fig:3}. This is most likely because non-remote homolog pairs have relatively higher sequence similarities, and thus are easier to detect by alignment-based approaches. On the other hand, all fine-tuning baselines tend to retain similar performance, indicating their robustness to low sequence similarities.
\begin{figure*}[t]
\centering
\begin{tabular}{c}
\includegraphics[scale=.545]{Hoang.Singh.280.fig.7} \\
\end{tabular}
\caption{Box plots showing the AUROC for remote homology classification for each sequence across different combinations of PLMs and pooling methods, as well as two other remote homology detection baselines, MMSeqs2 and JackHMMer. All test pairs are considered in the evaluation. Median AUROC is annotated next to each box, and is highlighted in \textbf{bold} if its the best performing pooling method within its respective group.}
%%%%ALT TEXT%%%%
% \textcolor{teal}{ALT TEXT:  Panels (one for each of 5 PLMs and one for other methods) of horizontal box plots, comparing \textbf{RH} performance per-sequence across pooling methods. All test pairs are considered in the evaluation.}
\label{fig:3b}
\end{figure*}
\end{appendices}
\end{document}
