# Supplementary material for: Locality-aware pooling enhances protein language model performance across varied applications
Source: Bioinformatics. 2025 Jul 15;41(Suppl 1):i217–26. doi: 10.1093/bioinformatics/btaf178 (PMC12261463; doi:10.1093/bioinformatics/btaf178)
Supplement: btaf178_Supplementary_Data [file btaf178_supplementary_data.zip › llncs.cls]

% LLNCS DOCUMENT CLASS -- version 2.20 (10-Mar-2018)
% Springer Verlag LaTeX2e support for Lecture Notes in Computer Science
%
%%
%% \CharacterTable
%%  {Upper-case    \A\B\C\D\E\F\G\H\I\J\K\L\M\N\O\P\Q\R\S\T\U\V\W\X\Y\Z
%%   Lower-case    \a\b\c\d\e\f\g\h\i\j\k\l\m\n\o\p\q\r\s\t\u\v\w\x\y\z
%%   Digits        \0\1\2\3\4\5\6\7\8\9
%%   Exclamation   \!     Double quote  \"     Hash (number) \#
%%   Dollar        \$     Percent       \%     Ampersand     \&
%%   Acute accent  \'     Left paren    \(     Right paren   \)
%%   Asterisk      \*     Plus          \+     Comma         \,
%%   Minus         \-     Point         \.     Solidus       \/
%%   Colon         \:     Semicolon     \;     Less than     \<
%%   Equals        \=     Greater than  \>     Question mark \?
%%   Commercial at \@     Left bracket  \[     Backslash     \\
%%   Right bracket \]     Circumflex    \^     Underscore    \_
%%   Grave accent  \`     Left brace    \{     Vertical bar  \|
%%   Right brace   \}     Tilde         \~}
%%
\NeedsTeXFormat{LaTeX2e}[1995/12/01]
\ProvidesClass{llncs}[2018/03/10 v2.20
^^J LaTeX document class for Lecture Notes in Computer Science]
% Options
\let\if@envcntreset\iffalse
\DeclareOption{envcountreset}{\let\if@envcntreset\iftrue}
\DeclareOption{citeauthoryear}{\let\citeauthoryear=Y}
\DeclareOption{oribibl}{\let\oribibl=Y}
\let\if@custvec\iftrue
\DeclareOption{orivec}{\let\if@custvec\iffalse}
\let\if@envcntsame\iffalse
\DeclareOption{envcountsame}{\let\if@envcntsame\iftrue}
\let\if@envcntsect\iffalse
\DeclareOption{envcountsect}{\let\if@envcntsect\iftrue}
\let\if@runhead\iffalse
\DeclareOption{runningheads}{\let\if@runhead\iftrue}

\let\if@openright\iftrue
\let\if@openbib\iffalse
\DeclareOption{openbib}{\let\if@openbib\iftrue}

% languages
\let\switcht@@therlang\relax
\def\ds@deutsch{\def\switcht@@therlang{\switcht@deutsch}}
\def\ds@francais{\def\switcht@@therlang{\switcht@francais}}

\DeclareOption*{\PassOptionsToClass{\CurrentOption}{article}}

\ProcessOptions

\LoadClass[twoside]{article}
\RequirePackage{multicol} % needed for the list of participants, index
\RequirePackage{aliascnt}

\setlength{\textwidth}{12.2cm}
\setlength{\textheight}{19.3cm}
\renewcommand\@pnumwidth{2em}
\renewcommand\@tocrmarg{3.5em}
%
\def\@dottedtocline#1#2#3#4#5{%
  \ifnum #1>\c@tocdepth \else
    \vskip \z@ \@plus.2\p@
    {\leftskip #2\relax \rightskip \@tocrmarg \advance\rightskip by 0pt plus 2cm
               \parfillskip -\rightskip \pretolerance=10000
     \parindent #2\relax\@afterindenttrue
     \interlinepenalty\@M
     \leavevmode
     \@tempdima #3\relax
     \advance\leftskip \@tempdima \null\nobreak\hskip -\leftskip
     {#4}\nobreak
     \leaders\hbox{$\m@th
        \mkern \@dotsep mu\hbox{.}\mkern \@dotsep
        mu$}\hfill
     \nobreak
     \hb@xt@\@pnumwidth{\hfil\normalfont \normalcolor #5}%
     \par}%
  \fi}
%
\def\switcht@albion{%
\def\abstractname{Abstract.}
\def\ackname{Acknowledgement.}
\def\andname{and}
\def\lastandname{\unskip, and}
\def\appendixname{Appendix}
\def\chaptername{Chapter}
\def\claimname{Claim}
\def\conjecturename{Conjecture}
\def\contentsname{Table of Contents}
\def\corollaryname{Corollary}
\def\definitionname{Definition}
\def\examplename{Example}
\def\exercisename{Exercise}
\def\figurename{Fig.}
\def\keywordname{{\bf Keywords:}}
\def\indexname{Index}
\def\lemmaname{Lemma}
\def\contriblistname{List of Contributors}
\def\listfigurename{List of Figures}
\def\listtablename{List of Tables}
\def\mailname{{\it Correspondence to\/}:}
\def\noteaddname{Note added in proof}
\def\notename{Note}
\def\partname{Part}
\def\problemname{Problem}
\def\proofname{Proof}
\def\propertyname{Property}
\def\propositionname{Proposition}
\def\questionname{Question}
\def\remarkname{Remark}
\def\seename{see}
\def\solutionname{Solution}
\def\subclassname{{\it Subject Classifications\/}:}
\def\tablename{Table}
\def\theoremname{Theorem}}
\switcht@albion
% Names of theorem like environments are already defined
% but must be translated if another language is chosen
%
% French section
\def\switcht@francais{%\typeout{On parle francais.}%
 \def\abstractname{R\'esum\'e.}%
 \def\ackname{Remerciements.}%
 \def\andname{et}%
 \def\lastandname{ et}%
 \def\appendixname{Appendice}
 \def\chaptername{Chapitre}%
 \def\claimname{Pr\'etention}%
 \def\conjecturename{Hypoth\`ese}%
 \def\contentsname{Table des mati\`eres}%
 \def\corollaryname{Corollaire}%
 \def\definitionname{D\'efinition}%
 \def\examplename{Exemple}%
 \def\exercisename{Exercice}%
 \def\figurename{Fig.}%
 \def\keywordname{{\bf Mots-cl\'e:}}
 \def\indexname{Index}
 \def\lemmaname{Lemme}%
 \def\contriblistname{Liste des contributeurs}
 \def\listfigurename{Liste des figures}%
 \def\listtablename{Liste des tables}%
 \def\mailname{{\it Correspondence to\/}:}
 \def\noteaddname{Note ajout\'ee \`a l'\'epreuve}%
 \def\notename{Remarque}%
 \def\partname{Partie}%
 \def\problemname{Probl\`eme}%
 \def\proofname{Preuve}%
 \def\propertyname{Caract\'eristique}%
%\def\propositionname{Proposition}%
 \def\questionname{Question}%
 \def\remarkname{Remarque}%
 \def\seename{voir}
 \def\solutionname{Solution}%
 \def\subclassname{{\it Subject Classifications\/}:}
 \def\tablename{Tableau}%
 \def\theoremname{Th\'eor\`eme}%
}
%
% German section
\def\switcht@deutsch{%\typeout{Man spricht deutsch.}%
 \def\abstractname{Zusammenfassung.}%
 \def\ackname{Danksagung.}%
 \def\andname{und}%
 \def\lastandname{ und}%
 \def\appendixname{Anhang}%
 \def\chaptername{Kapitel}%
 \def\claimname{Behauptung}%
 \def\conjecturename{Hypothese}%
 \def\contentsname{Inhaltsverzeichnis}%
 \def\corollaryname{Korollar}%
%\def\definitionname{Definition}%
 \def\examplename{Beispiel}%
 \def\exercisename{\"Ubung}%
 \def\figurename{Abb.}%
 \def\keywordname{{\bf Schl\"usselw\"orter:}}
 \def\indexname{Index}
%\def\lemmaname{Lemma}%
 \def\contriblistname{Mitarbeiter}
 \def\listfigurename{Abbildungsverzeichnis}%
 \def\listtablename{Tabellenverzeichnis}%
 \def\mailname{{\it Correspondence to\/}:}
 \def\noteaddname{Nachtrag}%
 \def\notename{Anmerkung}%
 \def\partname{Teil}%
%\def\problemname{Problem}%
 \def\proofname{Beweis}%
 \def\propertyname{Eigenschaft}%
%\def\propositionname{Proposition}%
 \def\questionname{Frage}%
 \def\remarkname{Anmerkung}%
 \def\seename{siehe}
 \def\solutionname{L\"osung}%
 \def\subclassname{{\it Subject Classifications\/}:}
 \def\tablename{Tabelle}%
%\def\theoremname{Theorem}%
}

% Ragged bottom for the actual page
\def\thisbottomragged{\def\@textbottom{\vskip\z@ plus.0001fil
\global\let\@textbottom\relax}}

\renewcommand\small{%
   \@setfontsize\small\@ixpt{11}%
   \abovedisplayskip 8.5\p@ \@plus3\p@ \@minus4\p@
   \abovedisplayshortskip \z@ \@plus2\p@
   \belowdisplayshortskip 4\p@ \@plus2\p@ \@minus2\p@
   \def\@listi{\leftmargin\leftmargini
               \parsep 0\p@ \@plus1\p@ \@minus\p@
               \topsep 8\p@ \@plus2\p@ \@minus4\p@
               \itemsep0\p@}%
   \belowdisplayskip \abovedisplayskip
}

\frenchspacing
\widowpenalty=10000
\clubpenalty=10000

\setlength\oddsidemargin   {63\p@}
\setlength\evensidemargin  {63\p@}
\setlength\marginparwidth  {90\p@}

\setlength\headsep   {16\p@}

\setlength\footnotesep{7.7\p@}
\setlength\textfloatsep{8mm\@plus 2\p@ \@minus 4\p@}
\setlength\intextsep   {8mm\@plus 2\p@ \@minus 2\p@}

\setcounter{secnumdepth}{2}

\newcounter {chapter}
\renewcommand\thechapter      {\@arabic\c@chapter}

\newif\if@mainmatter \@mainmattertrue
\newcommand\frontmatter{\cleardoublepage
            \@mainmatterfalse\pagenumbering{Roman}}
\newcommand\mainmatter{\cleardoublepage
       \@mainmattertrue\pagenumbering{arabic}}
\newcommand\backmatter{\if@openright\cleardoublepage\else\clearpage\fi
      \@mainmatterfalse}

\renewcommand\part{\cleardoublepage
                 \thispagestyle{empty}%
                 \if@twocolumn
                     \onecolumn
                     \@tempswatrue
                   \else
                     \@tempswafalse
                 \fi
                 \null\vfil
                 \secdef\@part\@spart}

\def\@part[#1]#2{%
    \ifnum \c@secnumdepth >-2\relax
      \refstepcounter{part}%
      \addcontentsline{toc}{part}{\thepart\hspace{1em}#1}%
    \else
      \addcontentsline{toc}{part}{#1}%
    \fi
    \markboth{}{}%
    {\centering
     \interlinepenalty \@M
     \normalfont
     \ifnum \c@secnumdepth >-2\relax
       \huge\bfseries \partname~\thepart
       \par
       \vskip 20\p@
     \fi
     \Huge \bfseries #2\par}%
    \@endpart}
\def\@spart#1{%
    {\centering
     \interlinepenalty \@M
     \normalfont
     \Huge \bfseries #1\par}%
    \@endpart}
\def\@endpart{\vfil\newpage
              \if@twoside
                \null
                \thispagestyle{empty}%
                \newpage
              \fi
              \if@tempswa
                \twocolumn
              \fi}

\newcommand\chapter{\clearpage
                    \thispagestyle{empty}%
                    \global\@topnum\z@
                    \@afterindentfalse
                    \secdef\@chapter\@schapter}
\def\@chapter[#1]#2{\ifnum \c@secnumdepth >\m@ne
                       \if@mainmatter
                         \refstepcounter{chapter}%
                         \typeout{\@chapapp\space\thechapter.}%
                         \addcontentsline{toc}{chapter}%
                                  {\protect\numberline{\thechapter}#1}%
                       \else
                         \addcontentsline{toc}{chapter}{#1}%
                       \fi
                    \else
                      \addcontentsline{toc}{chapter}{#1}%
                    \fi
                    \chaptermark{#1}%
                    \addtocontents{lof}{\protect\addvspace{10\p@}}%
                    \addtocontents{lot}{\protect\addvspace{10\p@}}%
                    \if@twocolumn
                      \@topnewpage[\@makechapterhead{#2}]%
                    \else
                      \@makechapterhead{#2}%
                      \@afterheading
                    \fi}
\def\@makechapterhead#1{%
% \vspace*{50\p@}%
  {\centering
    \ifnum \c@secnumdepth >\m@ne
      \if@mainmatter
        \large\bfseries \@chapapp{} \thechapter
        \par\nobreak
        \vskip 20\p@
      \fi
    \fi
    \interlinepenalty\@M
    \Large \bfseries #1\par\nobreak
    \vskip 40\p@
  }}
\def\@schapter#1{\if@twocolumn
                   \@topnewpage[\@makeschapterhead{#1}]%
                 \else
                   \@makeschapterhead{#1}%
                   \@afterheading
                 \fi}
\def\@makeschapterhead#1{%
% \vspace*{50\p@}%
  {\centering
    \normalfont
    \interlinepenalty\@M
    \Large \bfseries  #1\par\nobreak
    \vskip 40\p@
  }}

\renewcommand\section{\@startsection{section}{1}{\z@}%
                       {-18\p@ \@plus -4\p@ \@minus -4\p@}%
                       {12\p@ \@plus 4\p@ \@minus 4\p@}%
                       {\normalfont\large\bfseries\boldmath
                        \rightskip=\z@ \@plus 8em\pretolerance=10000 }}
\renewcommand\subsection{\@startsection{subsection}{2}{\z@}%
                       {-18\p@ \@plus -4\p@ \@minus -4\p@}%
                       {8\p@ \@plus 4\p@ \@minus 4\p@}%
                       {\normalfont\normalsize\bfseries\boldmath
                        \rightskip=\z@ \@plus 8em\pretolerance=10000 }}
\renewcommand\subsubsection{\@startsection{subsubsection}{3}{\z@}%
                       {-18\p@ \@plus -4\p@ \@minus -4\p@}%
                       {-0.5em \@plus -0.22em \@minus -0.1em}%
                       {\normalfont\normalsize\bfseries\boldmath}}
\renewcommand\paragraph{\@startsection{paragraph}{4}{\z@}%
                       {-12\p@ \@plus -4\p@ \@minus -4\p@}%
                       {-0.5em \@plus -0.22em \@minus -0.1em}%
                       {\normalfont\normalsize\itshape}}
\renewcommand\subparagraph[1]{\typeout{LLNCS warning: You should not use
                  \string\subparagraph\space with this class}\vskip0.5cm
You should not use \verb|\subparagraph| with this class.\vskip0.5cm}

\DeclareMathSymbol{\Gamma}{\mathalpha}{letters}{"00}
\DeclareMathSymbol{\Delta}{\mathalpha}{letters}{"01}
\DeclareMathSymbol{\Theta}{\mathalpha}{letters}{"02}
\DeclareMathSymbol{\Lambda}{\mathalpha}{letters}{"03}
\DeclareMathSymbol{\Xi}{\mathalpha}{letters}{"04}
\DeclareMathSymbol{\Pi}{\mathalpha}{letters}{"05}
\DeclareMathSymbol{\Sigma}{\mathalpha}{letters}{"06}
\DeclareMathSymbol{\Upsilon}{\mathalpha}{letters}{"07}
\DeclareMathSymbol{\Phi}{\mathalpha}{letters}{"08}
\DeclareMathSymbol{\Psi}{\mathalpha}{letters}{"09}
\DeclareMathSymbol{\Omega}{\mathalpha}{letters}{"0A}

\let\footnotesize\small

\if@custvec
\def\vec#1{\mathchoice{\mbox{\boldmath$\displaystyle#1$}}
{\mbox{\boldmath$\textstyle#1$}}
{\mbox{\boldmath$\scriptstyle#1$}}
{\mbox{\boldmath$\scriptscriptstyle#1$}}}
\fi

\def\squareforqed{\hbox{\rlap{$\sqcap$}$\sqcup$}}
\def\qed{\ifmmode\squareforqed\else{\unskip\nobreak\hfil
\penalty50\hskip1em\null\nobreak\hfil\squareforqed
\parfillskip=0pt\finalhyphendemerits=0\endgraf}\fi}

\def\getsto{\mathrel{\mathchoice {\vcenter{\offinterlineskip
\halign{\hfil
$\displaystyle##$\hfil\cr\gets\cr\to\cr}}}
{\vcenter{\offinterlineskip\halign{\hfil$\textstyle##$\hfil\cr\gets
\cr\to\cr}}}
{\vcenter{\offinterlineskip\halign{\hfil$\scriptstyle##$\hfil\cr\gets
\cr\to\cr}}}
{\vcenter{\offinterlineskip\halign{\hfil$\scriptscriptstyle##$\hfil\cr
\gets\cr\to\cr}}}}}
\def\lid{\mathrel{\mathchoice {\vcenter{\offinterlineskip\halign{\hfil
$\displaystyle##$\hfil\cr<\cr\noalign{\vskip1.2pt}=\cr}}}
{\vcenter{\offinterlineskip\halign{\hfil$\textstyle##$\hfil\cr<\cr
\noalign{\vskip1.2pt}=\cr}}}
{\vcenter{\offinterlineskip\halign{\hfil$\scriptstyle##$\hfil\cr<\cr
\noalign{\vskip1pt}=\cr}}}
{\vcenter{\offinterlineskip\halign{\hfil$\scriptscriptstyle##$\hfil\cr
<\cr
\noalign{\vskip0.9pt}=\cr}}}}}
\def\gid{\mathrel{\mathchoice {\vcenter{\offinterlineskip\halign{\hfil
$\displaystyle##$\hfil\cr>\cr\noalign{\vskip1.2pt}=\cr}}}
{\vcenter{\offinterlineskip\halign{\hfil$\textstyle##$\hfil\cr>\cr
\noalign{\vskip1.2pt}=\cr}}}
{\vcenter{\offinterlineskip\halign{\hfil$\scriptstyle##$\hfil\cr>\cr
\noalign{\vskip1pt}=\cr}}}
{\vcenter{\offinterlineskip\halign{\hfil$\scriptscriptstyle##$\hfil\cr
>\cr
\noalign{\vskip0.9pt}=\cr}}}}}
\def\grole{\mathrel{\mathchoice {\vcenter{\offinterlineskip
\halign{\hfil
$\displaystyle##$\hfil\cr>\cr\noalign{\vskip-1pt}<\cr}}}
{\vcenter{\offinterlineskip\halign{\hfil$\textstyle##$\hfil\cr
>\cr\noalign{\vskip-1pt}<\cr}}}
{\vcenter{\offinterlineskip\halign{\hfil$\scriptstyle##$\hfil\cr
>\cr\noalign{\vskip-0.8pt}<\cr}}}
{\vcenter{\offinterlineskip\halign{\hfil$\scriptscriptstyle##$\hfil\cr
>\cr\noalign{\vskip-0.3pt}<\cr}}}}}
\def\bbbr{{\rm I\!R}} %reelle Zahlen
\def\bbbm{{\rm I\!M}}
\def\bbbn{{\rm I\!N}} %natuerliche Zahlen
\def\bbbf{{\rm I\!F}}
\def\bbbh{{\rm I\!H}}
\def\bbbk{{\rm I\!K}}
\def\bbbp{{\rm I\!P}}
\def\bbbone{{\mathchoice {\rm 1\mskip-4mu l} {\rm 1\mskip-4mu l}
{\rm 1\mskip-4.5mu l} {\rm 1\mskip-5mu l}}}
\def\bbbc{{\mathchoice {\setbox0=\hbox{$\displaystyle\rm C$}\hbox{\hbox
to0pt{\kern0.4\wd0\vrule height0.9\ht0\hss}\box0}}
{\setbox0=\hbox{$\textstyle\rm C$}\hbox{\hbox
to0pt{\kern0.4\wd0\vrule height0.9\ht0\hss}\box0}}
{\setbox0=\hbox{$\scriptstyle\rm C$}\hbox{\hbox
to0pt{\kern0.4\wd0\vrule height0.9\ht0\hss}\box0}}
{\setbox0=\hbox{$\scriptscriptstyle\rm C$}\hbox{\hbox
to0pt{\kern0.4\wd0\vrule height0.9\ht0\hss}\box0}}}}
\def\bbbq{{\mathchoice {\setbox0=\hbox{$\displaystyle\rm
Q$}\hbox{\raise
0.15\ht0\hbox to0pt{\kern0.4\wd0\vrule height0.8\ht0\hss}\box0}}
{\setbox0=\hbox{$\textstyle\rm Q$}\hbox{\raise
0.15\ht0\hbox to0pt{\kern0.4\wd0\vrule height0.8\ht0\hss}\box0}}
{\setbox0=\hbox{$\scriptstyle\rm Q$}\hbox{\raise
0.15\ht0\hbox to0pt{\kern0.4\wd0\vrule height0.7\ht0\hss}\box0}}
{\setbox0=\hbox{$\scriptscriptstyle\rm Q$}\hbox{\raise
0.15\ht0\hbox to0pt{\kern0.4\wd0\vrule height0.7\ht0\hss}\box0}}}}
\def\bbbt{{\mathchoice {\setbox0=\hbox{$\displaystyle\rm
T$}\hbox{\hbox to0pt{\kern0.3\wd0\vrule height0.9\ht0\hss}\box0}}
{\setbox0=\hbox{$\textstyle\rm T$}\hbox{\hbox
to0pt{\kern0.3\wd0\vrule height0.9\ht0\hss}\box0}}
{\setbox0=\hbox{$\scriptstyle\rm T$}\hbox{\hbox
to0pt{\kern0.3\wd0\vrule height0.9\ht0\hss}\box0}}
{\setbox0=\hbox{$\scriptscriptstyle\rm T$}\hbox{\hbox
to0pt{\kern0.3\wd0\vrule height0.9\ht0\hss}\box0}}}}
\def\bbbs{{\mathchoice
{\setbox0=\hbox{$\displaystyle     \rm S$}\hbox{\raise0.5\ht0\hbox
to0pt{\kern0.35\wd0\vrule height0.45\ht0\hss}\hbox
to0pt{\kern0.55\wd0\vrule height0.5\ht0\hss}\box0}}
{\setbox0=\hbox{$\textstyle        \rm S$}\hbox{\raise0.5\ht0\hbox
to0pt{\kern0.35\wd0\vrule height0.45\ht0\hss}\hbox
to0pt{\kern0.55\wd0\vrule height0.5\ht0\hss}\box0}}
{\setbox0=\hbox{$\scriptstyle      \rm S$}\hbox{\raise0.5\ht0\hbox
to0pt{\kern0.35\wd0\vrule height0.45\ht0\hss}\raise0.05\ht0\hbox
to0pt{\kern0.5\wd0\vrule height0.45\ht0\hss}\box0}}
{\setbox0=\hbox{$\scriptscriptstyle\rm S$}\hbox{\raise0.5\ht0\hbox
to0pt{\kern0.4\wd0\vrule height0.45\ht0\hss}\raise0.05\ht0\hbox
to0pt{\kern0.55\wd0\vrule height0.45\ht0\hss}\box0}}}}
\def\bbbz{{\mathchoice {\hbox{$\mathsf\textstyle Z\kern-0.4em Z$}}
{\hbox{$\mathsf\textstyle Z\kern-0.4em Z$}}
{\hbox{$\mathsf\scriptstyle Z\kern-0.3em Z$}}
{\hbox{$\mathsf\scriptscriptstyle Z\kern-0.2em Z$}}}}

\let\ts\,

\setlength\leftmargini  {17\p@}
\setlength\leftmargin    {\leftmargini}
\setlength\leftmarginii  {\leftmargini}
\setlength\leftmarginiii {\leftmargini}
\setlength\leftmarginiv  {\leftmargini}
\setlength  \labelsep  {.5em}
\setlength  \labelwidth{\leftmargini}
\addtolength\labelwidth{-\labelsep}

\def\@listI{\leftmargin\leftmargini
            \parsep 0\p@ \@plus1\p@ \@minus\p@
            \topsep 8\p@ \@plus2\p@ \@minus4\p@
            \itemsep0\p@}
\let\@listi\@listI
\@listi
\def\@listii {\leftmargin\leftmarginii
              \labelwidth\leftmarginii
              \advance\labelwidth-\labelsep
              \topsep    0\p@ \@plus2\p@ \@minus\p@}
\def\@listiii{\leftmargin\leftmarginiii
              \labelwidth\leftmarginiii
              \advance\labelwidth-\labelsep
              \topsep    0\p@ \@plus\p@\@minus\p@
              \parsep    \z@
              \partopsep \p@ \@plus\z@ \@minus\p@}

\renewcommand\labelitemi{\normalfont\bfseries --}
\renewcommand\labelitemii{$\m@th\bullet$}

\setlength\arraycolsep{1.4\p@}
\setlength\tabcolsep{1.4\p@}

\def\tableofcontents{\chapter*{\contentsname\@mkboth{{\contentsname}}%
                                                    {{\contentsname}}}
 \def\authcount##1{\setcounter{auco}{##1}\setcounter{@auth}{1}}
 \def\lastand{\ifnum\value{auco}=2\relax
                 \unskip{} \andname\
              \else
                 \unskip \lastandname\
              \fi}%
 \def\and{\stepcounter{@auth}\relax
          \ifnum\value{@auth}=\value{auco}%
             \lastand
          \else
             \unskip,
          \fi}%
 \@starttoc{toc}\if@restonecol\twocolumn\fi}

\def\l@part#1#2{\addpenalty{\@secpenalty}%
   \addvspace{2em plus\p@}%  % space above part line
   \begingroup
     \parindent \z@
     \rightskip \z@ plus 5em
     \hrule\vskip5pt
     \large               % same size as for a contribution heading
     \bfseries\boldmath   % set line in boldface
     \leavevmode          % TeX command to enter horizontal mode.
     #1\par
     \vskip5pt
     \hrule
     \vskip1pt
     \nobreak             % Never break after part entry
   \endgroup}

\def\@dotsep{2}

\let\phantomsection=\relax

\def\hyperhrefextend{\ifx\hyper@anchor\@undefined\else
{}\fi}

\def\addnumcontentsmark#1#2#3{%
\addtocontents{#1}{\protect\contentsline{#2}{\protect\numberline
                     {\thechapter}#3}{\thepage}\hyperhrefextend}}%
\def\addcontentsmark#1#2#3{%
\addtocontents{#1}{\protect\contentsline{#2}{#3}{\thepage}\hyperhrefextend}}%
\def\addcontentsmarkwop#1#2#3{%
\addtocontents{#1}{\protect\contentsline{#2}{#3}{0}\hyperhrefextend}}%

\def\@adcmk[#1]{\ifcase #1 \or
\def\@gtempa{\addnumcontentsmark}%
  \or    \def\@gtempa{\addcontentsmark}%
  \or    \def\@gtempa{\addcontentsmarkwop}%
  \fi\@gtempa{toc}{chapter}%
}
\def\addtocmark{%
\phantomsection
\@ifnextchar[{\@adcmk}{\@adcmk[3]}%
}

\def\l@chapter#1#2{\addpenalty{-\@highpenalty}
 \vskip 1.0em plus 1pt \@tempdima 1.5em \begingroup
 \parindent \z@ \rightskip \@tocrmarg
 \advance\rightskip by 0pt plus 2cm
 \parfillskip -\rightskip \pretolerance=10000
 \leavevmode \advance\leftskip\@tempdima \hskip -\leftskip
 {\large\bfseries\boldmath#1}\ifx0#2\hfil\null
 \else
      \nobreak
      \leaders\hbox{$\m@th \mkern \@dotsep mu.\mkern
      \@dotsep mu$}\hfill
      \nobreak\hbox to\@pnumwidth{\hss #2}%
 \fi\par
 \penalty\@highpenalty \endgroup}

\def\l@title#1#2{\addpenalty{-\@highpenalty}
 \addvspace{8pt plus 1pt}
 \@tempdima \z@
 \begingroup
 \parindent \z@ \rightskip \@tocrmarg
 \advance\rightskip by 0pt plus 2cm
 \parfillskip -\rightskip \pretolerance=10000
 \leavevmode \advance\leftskip\@tempdima \hskip -\leftskip
 #1\nobreak
 \leaders\hbox{$\m@th \mkern \@dotsep mu.\mkern
 \@dotsep mu$}\hfill
 \nobreak\hbox to\@pnumwidth{\hss #2}\par
 \penalty\@highpenalty \endgroup}

\def\l@author#1#2{\addpenalty{\@highpenalty}
 \@tempdima=15\p@ %\z@
 \begingroup
 \parindent \z@ \rightskip \@tocrmarg
 \advance\rightskip by 0pt plus 2cm
 \pretolerance=10000
 \leavevmode \advance\leftskip\@tempdima %\hskip -\leftskip
 \textit{#1}\par
 \penalty\@highpenalty \endgroup}

\setcounter{tocdepth}{0}
\newdimen\tocchpnum
\newdimen\tocsecnum
\newdimen\tocsectotal
\newdimen\tocsubsecnum
\newdimen\tocsubsectotal
\newdimen\tocsubsubsecnum
\newdimen\tocsubsubsectotal
\newdimen\tocparanum
\newdimen\tocparatotal
\newdimen\tocsubparanum
\tocchpnum=\z@            % no chapter numbers
\tocsecnum=15\p@          % section 88. plus 2.222pt
\tocsubsecnum=23\p@       % subsection 88.8 plus 2.222pt
\tocsubsubsecnum=27\p@    % subsubsection 88.8.8 plus 1.444pt
\tocparanum=35\p@         % paragraph 88.8.8.8 plus 1.666pt
\tocsubparanum=43\p@      % subparagraph 88.8.8.8.8 plus 1.888pt
\def\calctocindent{%
\tocsectotal=\tocchpnum
\advance\tocsectotal by\tocsecnum
\tocsubsectotal=\tocsectotal
\advance\tocsubsectotal by\tocsubsecnum
\tocsubsubsectotal=\tocsubsectotal
\advance\tocsubsubsectotal by\tocsubsubsecnum
\tocparatotal=\tocsubsubsectotal
\advance\tocparatotal by\tocparanum}
\calctocindent

\def\l@section{\@dottedtocline{1}{\tocchpnum}{\tocsecnum}}
\def\l@subsection{\@dottedtocline{2}{\tocsectotal}{\tocsubsecnum}}
\def\l@subsubsection{\@dottedtocline{3}{\tocsubsectotal}{\tocsubsubsecnum}}
\def\l@paragraph{\@dottedtocline{4}{\tocsubsubsectotal}{\tocparanum}}
\def\l@subparagraph{\@dottedtocline{5}{\tocparatotal}{\tocsubparanum}}

\def\listoffigures{\@restonecolfalse\if@twocolumn\@restonecoltrue\onecolumn
 \fi\section*{\listfigurename\@mkboth{{\listfigurename}}{{\listfigurename}}}
 \@starttoc{lof}\if@restonecol\twocolumn\fi}
\def\l@figure{\@dottedtocline{1}{0em}{1.5em}}

\def\listoftables{\@restonecolfalse\if@twocolumn\@restonecoltrue\onecolumn
 \fi\section*{\listtablename\@mkboth{{\listtablename}}{{\listtablename}}}
 \@starttoc{lot}\if@restonecol\twocolumn\fi}
\let\l@table\l@figure

\renewcommand\listoffigures{%
    \section*{\listfigurename
      \@mkboth{\listfigurename}{\listfigurename}}%
    \@starttoc{lof}%
    }

\renewcommand\listoftables{%
    \section*{\listtablename
      \@mkboth{\listtablename}{\listtablename}}%
    \@starttoc{lot}%
    }

\ifx\oribibl\undefined
\ifx\citeauthoryear\undefined
\renewenvironment{thebibliography}[1]
     {\section*{\refname}
      \def\@biblabel##1{##1.}
      \small
      \list{\@biblabel{\@arabic\c@enumiv}}%
           {\settowidth\labelwidth{\@biblabel{#1}}%
            \leftmargin\labelwidth
            \advance\leftmargin\labelsep
            \if@openbib
              \advance\leftmargin\bibindent
              \itemindent -\bibindent
              \listparindent \itemindent
              \parsep \z@
            \fi
            \usecounter{enumiv}%
            \let\p@enumiv\@empty
            \renewcommand\theenumiv{\@arabic\c@enumiv}}%
      \if@openbib
        \renewcommand\newblock{\par}%
      \else
        \renewcommand\newblock{\hskip .11em \@plus.33em \@minus.07em}%
      \fi
      \sloppy\clubpenalty4000\widowpenalty4000%
      \sfcode`\.=\@m}
     {\def\@noitemerr
       {\@latex@warning{Empty `thebibliography' environment}}%
      \endlist}
\def\@lbibitem[#1]#2{\item[{[#1]}\hfill]\if@filesw
     {\let\protect\noexpand\immediate
     \write\@auxout{\string\bibcite{#2}{#1}}}\fi\ignorespaces}
\newcount\@tempcntc
\def\@citex[#1]#2{\if@filesw\immediate\write\@auxout{\string\citation{#2}}\fi
  \@tempcnta\z@\@tempcntb\m@ne\def\@citea{}\@cite{\@for\@citeb:=#2\do
    {\@ifundefined
       {b@\@citeb}{\@citeo\@tempcntb\m@ne\@citea\def\@citea{,}{\bfseries
        ?}\@warning
       {Citation `\@citeb' on page \thepage \space undefined}}%
    {\setbox\z@\hbox{\global\@tempcntc0\csname b@\@citeb\endcsname\relax}%
     \ifnum\@tempcntc=\z@ \@citeo\@tempcntb\m@ne
       \@citea\def\@citea{,}\hbox{\csname b@\@citeb\endcsname}%
     \else
      \advance\@tempcntb\@ne
      \ifnum\@tempcntb=\@tempcntc
      \else\advance\@tempcntb\m@ne\@citeo
      \@tempcnta\@tempcntc\@tempcntb\@tempcntc\fi\fi}}\@citeo}{#1}}
\def\@citeo{\ifnum\@tempcnta>\@tempcntb\else
               \@citea\def\@citea{,\,\hskip\z@skip}%
               \ifnum\@tempcnta=\@tempcntb\the\@tempcnta\else
               {\advance\@tempcnta\@ne\ifnum\@tempcnta=\@tempcntb \else
                \def\@citea{--}\fi
      \advance\@tempcnta\m@ne\the\@tempcnta\@citea\the\@tempcntb}\fi\fi}
\else
\renewenvironment{thebibliography}[1]
     {\section*{\refname}
      \small
      \list{}%
           {\settowidth\labelwidth{}%
            \leftmargin\parindent
            \itemindent=-\parindent
            \labelsep=\z@
            \if@openbib
              \advance\leftmargin\bibindent
              \itemindent -\bibindent
              \listparindent \itemindent
              \parsep \z@
            \fi
            \usecounter{enumiv}%
            \let\p@enumiv\@empty
            \renewcommand\theenumiv{}}%
      \if@openbib
        \renewcommand\newblock{\par}%
      \else
        \renewcommand\newblock{\hskip .11em \@plus.33em \@minus.07em}%
      \fi
      \sloppy\clubpenalty4000\widowpenalty4000%
      \sfcode`\.=\@m}
     {\def\@noitemerr
       {\@latex@warning{Empty `thebibliography' environment}}%
      \endlist}
      \def\@cite#1{#1}%
      \def\@lbibitem[#1]#2{\item[]\if@filesw
        {\def\protect##1{\string ##1\space}\immediate
      \write\@auxout{\string\bibcite{#2}{#1}}}\fi\ignorespaces}
   \fi
\else
\@cons\@openbib@code{\noexpand\small}
\fi

\def\idxquad{\hskip 10\p@}% space that divides entry from number

\def\@idxitem{\par\hangindent 10\p@}

\def\subitem{\par\setbox0=\hbox{--\enspace}% second order
                \noindent\hangindent\wd0\box0}% index entry

\def\subsubitem{\par\setbox0=\hbox{--\,--\enspace}% third
                \noindent\hangindent\wd0\box0}% order index entry

\def\indexspace{\par \vskip 10\p@ plus5\p@ minus3\p@\relax}

\renewenvironment{theindex}
               {\@mkboth{\indexname}{\indexname}%
                \thispagestyle{empty}\parindent\z@
                \parskip\z@ \@plus .3\p@\relax
                \let\item\par
                \def\,{\relax\ifmmode\mskip\thinmuskip
                             \else\hskip0.2em\ignorespaces\fi}%
                \normalfont\small
                \begin{multicols}{2}[\@makeschapterhead{\indexname}]%
                }
                {\end{multicols}}

\renewcommand\footnoterule{%
  \kern-3\p@
  \hrule\@width 2truecm
  \kern2.6\p@}
  \newdimen\fnindent
  \fnindent1em
\long\def\@makefntext#1{%
    \parindent \fnindent%
    \leftskip \fnindent%
    \noindent
    \llap{\hb@xt@1em{\hss\@makefnmark\ }}\ignorespaces#1}

\long\def\@makecaption#1#2{%
  \small
  \vskip\abovecaptionskip
  \sbox\@tempboxa{{\bfseries #1.} #2}%
  \ifdim \wd\@tempboxa >\hsize
    {\bfseries #1.} #2\par
  \else
    \global \@minipagefalse
    \hb@xt@\hsize{\hfil\box\@tempboxa\hfil}%
  \fi
  \vskip\belowcaptionskip}

\def\fps@figure{htbp}
\def\fnum@figure{\figurename\thinspace\thefigure}
\def \@floatboxreset {%
        \reset@font
        \small
        \@setnobreak
        \@setminipage
}
\def\fps@table{htbp}
\def\fnum@table{\tablename~\thetable}
\renewenvironment{table}
               {\setlength\abovecaptionskip{0\p@}%
                \setlength\belowcaptionskip{10\p@}%
                \@float{table}}
               {\end@float}
\renewenvironment{table*}
               {\setlength\abovecaptionskip{0\p@}%
                \setlength\belowcaptionskip{10\p@}%
                \@dblfloat{table}}
               {\end@dblfloat}

\long\def\@caption#1[#2]#3{\par\addcontentsline{\csname
  ext@#1\endcsname}{#1}{\protect\numberline{\csname
  the#1\endcsname}{\ignorespaces #2}}\begingroup
    \@parboxrestore
    \@makecaption{\csname fnum@#1\endcsname}{\ignorespaces #3}\par
  \endgroup}

% LaTeX does not provide a command to enter the authors institute
% addresses. The \institute command is defined here.

\newcounter{@inst}
\newcounter{@auth}
\newcounter{auco}
\newdimen\instindent
\newbox\authrun
\newtoks\authorrunning
\newtoks\tocauthor
\newbox\titrun
\newtoks\titlerunning
\newtoks\toctitle

\def\clearheadinfo{\gdef\@author{No Author Given}%
                   \gdef\@title{No Title Given}%
                   \gdef\@subtitle{}%
                   \gdef\@institute{No Institute Given}%
                   \gdef\@thanks{}%
                   \global\titlerunning={}\global\authorrunning={}%
                   \global\toctitle={}\global\tocauthor={}}

\def\institute#1{\gdef\@institute{#1}}

\def\institutename{\par
 \begingroup
 \parskip=\z@
 \parindent=\z@
 \setcounter{@inst}{1}%
 \def\and{\par\stepcounter{@inst}%
 \noindent$^{\the@inst}$\enspace\ignorespaces}%
 \setbox0=\vbox{\def\thanks##1{}\@institute}%
 \ifnum\c@@inst=1\relax
   \gdef\fnnstart{0}%
 \else
   \xdef\fnnstart{\c@@inst}%
   \setcounter{@inst}{1}%
   \noindent$^{\the@inst}$\enspace
 \fi
 \ignorespaces
 \@institute\par
 \endgroup}

\def\@fnsymbol#1{\ensuremath{\ifcase#1\or\star\or{\star\star}\or
   {\star\star\star}\or \dagger\or \ddagger\or
   \mathchar "278\or \mathchar "27B\or \|\or **\or \dagger\dagger
   \or \ddagger\ddagger \else\@ctrerr\fi}}

\def\inst#1{\unskip$^{#1}$}
\def\orcidID#1{\unskip$^{[#1]}$} % added MR 2018-03-10
\def\fnmsep{\unskip$^,$}
\def\email#1{{\tt#1}}

\AtBeginDocument{\@ifundefined{url}{\def\url#1{#1}}{}%
\@ifpackageloaded{babel}{%
\@ifundefined{extrasenglish}{}{\addto\extrasenglish{\switcht@albion}}%
\@ifundefined{extrasfrenchb}{}{\addto\extrasfrenchb{\switcht@francais}}%
\@ifundefined{extrasgerman}{}{\addto\extrasgerman{\switcht@deutsch}}%
\@ifundefined{extrasngerman}{}{\addto\extrasngerman{\switcht@deutsch}}%
}{\switcht@@therlang}%
\providecommand{\keywords}[1]{\def\and{{\textperiodcentered} }%
\par\addvspace\baselineskip
\noindent\keywordname\enspace\ignorespaces#1}%
\@ifpackageloaded{hyperref}{%
\def\doi#1{\href{https://doi.org/#1}{https://doi.org/#1}}}{
\def\doi#1{https://doi.org/#1}}
}
\def\homedir{\~{ }}

\def\subtitle#1{\gdef\@subtitle{#1}}
\clearheadinfo
%
%%% to avoid hyperref warnings
\providecommand*{\toclevel@author}{999}
%%% to make title-entry parent of section-entries
\providecommand*{\toclevel@title}{0}
%
\renewcommand\maketitle{\newpage
\phantomsection
  \refstepcounter{chapter}%
  \stepcounter{section}%
  \setcounter{section}{0}%
  \setcounter{subsection}{0}%
  \setcounter{figure}{0}
  \setcounter{table}{0}
  \setcounter{equation}{0}
  \setcounter{footnote}{0}%
  \begingroup
    \parindent=\z@
    \renewcommand\thefootnote{\@fnsymbol\c@footnote}%
    \if@twocolumn
      \ifnum \col@number=\@ne
        \@maketitle
      \else
        \twocolumn[\@maketitle]%
      \fi
    \else
      \newpage
      \global\@topnum\z@   % Prevents figures from going at top of page.
      \@maketitle
    \fi
    \thispagestyle{empty}\@thanks
%
    \def\\{\unskip\ \ignorespaces}\def\inst##1{\unskip{}}%
    \def\thanks##1{\unskip{}}\def\fnmsep{\unskip}%
    \instindent=\hsize
    \advance\instindent by-\headlineindent
    \if!\the\toctitle!\addcontentsline{toc}{title}{\@title}\else
       \addcontentsline{toc}{title}{\the\toctitle}\fi
    \if@runhead
       \if!\the\titlerunning!\else
         \edef\@title{\the\titlerunning}%
       \fi
       \global\setbox\titrun=\hbox{\small\rm\unboldmath\ignorespaces\@title}%
       \ifdim\wd\titrun>\instindent
          \typeout{Title too long for running head. Please supply}%
          \typeout{a shorter form with \string\titlerunning\space prior to
                   \string\maketitle}%
          \global\setbox\titrun=\hbox{\small\rm
          Title Suppressed Due to Excessive Length}%
       \fi
       \xdef\@title{\copy\titrun}%
    \fi
%
    \if!\the\tocauthor!\relax
      {\def\and{\noexpand\protect\noexpand\and}%
       \def\inst##1{}%    added MR 2017-09-20 to remove inst numbers from the TOC
       \def\orcidID##1{}% added MR 2017-09-20 to remove ORCID ids from the TOC
      \protected@xdef\toc@uthor{\@author}}%
    \else
      \def\\{\noexpand\protect\noexpand\newline}%
      \protected@xdef\scratch{\the\tocauthor}%
      \protected@xdef\toc@uthor{\scratch}%
    \fi
    \addtocontents{toc}{\noexpand\protect\noexpand\authcount{\the\c@auco}}%
    \addcontentsline{toc}{author}{\toc@uthor}%
    \if@runhead
       \if!\the\authorrunning!
         \value{@inst}=\value{@auth}%
         \setcounter{@auth}{1}%
       \else
         \edef\@author{\the\authorrunning}%
       \fi
       \global\setbox\authrun=\hbox{\def\inst##1{}%    added MR 2017-09-20 to remove inst numbers from the runninghead
                                    \def\orcidID##1{}% added MR 2017-09-20 to remove ORCID ids from the runninghead
                                    \small\unboldmath\@author\unskip}%
       \ifdim\wd\authrun>\instindent
          \typeout{Names of authors too long for running head. Please supply}%
          \typeout{a shorter form with \string\authorrunning\space prior to
                   \string\maketitle}%
          \global\setbox\authrun=\hbox{\small\rm
          Authors Suppressed Due to Excessive Length}%
       \fi
       \xdef\@author{\copy\authrun}%
       \markboth{\@author}{\@title}%
     \fi
  \endgroup
  \setcounter{footnote}{\fnnstart}%
  \clearheadinfo}
%
\def\@maketitle{\newpage
 \markboth{}{}%
 \def\lastand{\ifnum\value{@inst}=2\relax
                 \unskip{} \andname\
              \else
                 \unskip \lastandname\
              \fi}%
 \def\and{\stepcounter{@auth}\relax
          \ifnum\value{@auth}=\value{@inst}%
             \lastand
          \else
             \unskip,
          \fi}%
 \begin{center}%
 \let\newline\\
 {\Large \bfseries\boldmath
  \pretolerance=10000
  \@title \par}\vskip .8cm
\if!\@subtitle!\else {\large \bfseries\boldmath
  \vskip -.65cm
  \pretolerance=10000
  \@subtitle \par}\vskip .8cm\fi
 \setbox0=\vbox{\setcounter{@auth}{1}\def\and{\stepcounter{@auth}}%
 \def\thanks##1{}\@author}%
 \global\value{@inst}=\value{@auth}%
 \global\value{auco}=\value{@auth}%
 \setcounter{@auth}{1}%
{\lineskip .5em
\noindent\ignorespaces
\@author\vskip.35cm}
 {\small\institutename}
 \end{center}%
 }

% definition of the "\spnewtheorem" command.
%
% Usage:
%
%     \spnewtheorem{env_nam}{caption}[within]{cap_font}{body_font}
% or  \spnewtheorem{env_nam}[numbered_like]{caption}{cap_font}{body_font}
% or  \spnewtheorem*{env_nam}{caption}{cap_font}{body_font}
%
% New is "cap_font" and "body_font". It stands for
% fontdefinition of the caption and the text itself.
%
% "\spnewtheorem*" gives a theorem without number.
%
% A defined spnewthoerem environment is used as described
% by Lamport.
%
%%%%%%%%%%%%%%%%%%%%%%%%%%%%%%%%%%%%%%%%%%%%%%%%%%%%%%

\def\@thmcountersep{}
\def\@thmcounterend{.}

\def\spnewtheorem{\@ifstar{\@sthm}{\@Sthm}}

% definition of \spnewtheorem with number

\def\@spnthm#1#2{%
  \@ifnextchar[{\@spxnthm{#1}{#2}}{\@spynthm{#1}{#2}}}
\def\@Sthm#1{\@ifnextchar[{\@spothm{#1}}{\@spnthm{#1}}}

\def\@spxnthm#1#2[#3]#4#5{\expandafter\@ifdefinable\csname #1\endcsname
   {\@definecounter{#1}\@addtoreset{#1}{#3}%
   \expandafter\xdef\csname the#1\endcsname{\expandafter\noexpand
     \csname the#3\endcsname \noexpand\@thmcountersep \@thmcounter{#1}}%
   \expandafter\xdef\csname #1name\endcsname{#2}%
   \global\@namedef{#1}{\@spthm{#1}{\csname #1name\endcsname}{#4}{#5}}%
                              \global\@namedef{end#1}{\@endtheorem}}}

\def\@spynthm#1#2#3#4{\expandafter\@ifdefinable\csname #1\endcsname
   {\@definecounter{#1}%
   \expandafter\xdef\csname the#1\endcsname{\@thmcounter{#1}}%
   \expandafter\xdef\csname #1name\endcsname{#2}%
   \global\@namedef{#1}{\@spthm{#1}{\csname #1name\endcsname}{#3}{#4}}%
                               \global\@namedef{end#1}{\@endtheorem}}}

\def\@spothm#1[#2]#3#4#5{%
  \@ifundefined{c@#2}{\@latexerr{No theorem environment `#2' defined}\@eha}%
  {\expandafter\@ifdefinable\csname #1\endcsname
  {\newaliascnt{#1}{#2}%
  \expandafter\xdef\csname #1name\endcsname{#3}%
  \global\@namedef{#1}{\@spthm{#1}{\csname #1name\endcsname}{#4}{#5}}%
  \global\@namedef{end#1}{\@endtheorem}}}}

\def\@spthm#1#2#3#4{\topsep 7\p@ \@plus2\p@ \@minus4\p@
\refstepcounter{#1}%
\@ifnextchar[{\@spythm{#1}{#2}{#3}{#4}}{\@spxthm{#1}{#2}{#3}{#4}}}

\def\@spxthm#1#2#3#4{\@spbegintheorem{#2}{\csname the#1\endcsname}{#3}{#4}%
                    \ignorespaces}

\def\@spythm#1#2#3#4[#5]{\@spopargbegintheorem{#2}{\csname
       the#1\endcsname}{#5}{#3}{#4}\ignorespaces}

\def\@spbegintheorem#1#2#3#4{\trivlist
                 \item[\hskip\labelsep{#3#1\ #2\@thmcounterend}]#4}

\def\@spopargbegintheorem#1#2#3#4#5{\trivlist
      \item[\hskip\labelsep{#4#1\ #2}]{#4(#3)\@thmcounterend\ }#5}

% definition of \spnewtheorem* without number

\def\@sthm#1#2{\@Ynthm{#1}{#2}}

\def\@Ynthm#1#2#3#4{\expandafter\@ifdefinable\csname #1\endcsname
   {\global\@namedef{#1}{\@Thm{\csname #1name\endcsname}{#3}{#4}}%
    \expandafter\xdef\csname #1name\endcsname{#2}%
    \global\@namedef{end#1}{\@endtheorem}}}

\def\@Thm#1#2#3{\topsep 7\p@ \@plus2\p@ \@minus4\p@
\@ifnextchar[{\@Ythm{#1}{#2}{#3}}{\@Xthm{#1}{#2}{#3}}}

\def\@Xthm#1#2#3{\@Begintheorem{#1}{#2}{#3}\ignorespaces}

\def\@Ythm#1#2#3[#4]{\@Opargbegintheorem{#1}
       {#4}{#2}{#3}\ignorespaces}

\def\@Begintheorem#1#2#3{#3\trivlist
                           \item[\hskip\labelsep{#2#1\@thmcounterend}]}

\def\@Opargbegintheorem#1#2#3#4{#4\trivlist
      \item[\hskip\labelsep{#3#1}]{#3(#2)\@thmcounterend\ }}

\if@envcntsect
   \def\@thmcountersep{.}
   \spnewtheorem{theorem}{Theorem}[section]{\bfseries}{\itshape}
\else
   \spnewtheorem{theorem}{Theorem}{\bfseries}{\itshape}
   \if@envcntreset
      \@addtoreset{theorem}{section}
   \else
      \@addtoreset{theorem}{chapter}
   \fi
\fi

%definition of divers theorem environments
\spnewtheorem*{claim}{Claim}{\itshape}{\rmfamily}
\spnewtheorem*{proof}{Proof}{\itshape}{\rmfamily}
\if@envcntsame % alle Umgebungen wie Theorem.
   \def\spn@wtheorem#1#2#3#4{\@spothm{#1}[theorem]{#2}{#3}{#4}}
\else % alle Umgebungen mit eigenem Zaehler
   \if@envcntsect % mit section numeriert
      \def\spn@wtheorem#1#2#3#4{\@spxnthm{#1}{#2}[section]{#3}{#4}}
   \else % nicht mit section numeriert
      \if@envcntreset
         \def\spn@wtheorem#1#2#3#4{\@spynthm{#1}{#2}{#3}{#4}
                                   \@addtoreset{#1}{section}}
      \else
         \def\spn@wtheorem#1#2#3#4{\@spynthm{#1}{#2}{#3}{#4}
                                   \@addtoreset{#1}{chapter}}%
      \fi
   \fi
\fi
\spn@wtheorem{case}{Case}{\itshape}{\rmfamily}
\spn@wtheorem{conjecture}{Conjecture}{\itshape}{\rmfamily}
\spn@wtheorem{corollary}{Corollary}{\bfseries}{\itshape}
\spn@wtheorem{definition}{Definition}{\bfseries}{\itshape}
\spn@wtheorem{example}{Example}{\itshape}{\rmfamily}
\spn@wtheorem{exercise}{Exercise}{\itshape}{\rmfamily}
\spn@wtheorem{lemma}{Lemma}{\bfseries}{\itshape}
\spn@wtheorem{note}{Note}{\itshape}{\rmfamily}
\spn@wtheorem{problem}{Problem}{\itshape}{\rmfamily}
\spn@wtheorem{property}{Property}{\itshape}{\rmfamily}
\spn@wtheorem{proposition}{Proposition}{\bfseries}{\itshape}
\spn@wtheorem{question}{Question}{\itshape}{\rmfamily}
\spn@wtheorem{solution}{Solution}{\itshape}{\rmfamily}
\spn@wtheorem{remark}{Remark}{\itshape}{\rmfamily}

\def\@takefromreset#1#2{%
    \def\@tempa{#1}%
    \let\@tempd\@elt
    \def\@elt##1{%
        \def\@tempb{##1}%
        \ifx\@tempa\@tempb\else
            \@addtoreset{##1}{#2}%
        \fi}%
    \expandafter\expandafter\let\expandafter\@tempc\csname cl@#2\endcsname
    \expandafter\def\csname cl@#2\endcsname{}%
    \@tempc
    \let\@elt\@tempd}

\def\theopargself{\def\@spopargbegintheorem##1##2##3##4##5{\trivlist
      \item[\hskip\labelsep{##4##1\ ##2}]{##4##3\@thmcounterend\ }##5}
                  \def\@Opargbegintheorem##1##2##3##4{##4\trivlist
      \item[\hskip\labelsep{##3##1}]{##3##2\@thmcounterend\ }}
      }

\renewenvironment{abstract}{%
      \list{}{\advance\topsep by0.35cm\relax\small
      \leftmargin=1cm
      \labelwidth=\z@
      \listparindent=\z@
      \itemindent\listparindent
      \rightmargin\leftmargin}\item[\hskip\labelsep
                                    \bfseries\abstractname]}
    {\endlist}

\newdimen\headlineindent             % dimension for space between
\headlineindent=1.166cm              % number and text of headings.

\def\ps@headings{\let\@mkboth\@gobbletwo
   \let\@oddfoot\@empty\let\@evenfoot\@empty
   \def\@evenhead{\normalfont\small\rlap{\thepage}\hspace{\headlineindent}%
                  \leftmark\hfil}
   \def\@oddhead{\normalfont\small\hfil\rightmark\hspace{\headlineindent}%
                 \llap{\thepage}}
   \def\chaptermark##1{}%
   \def\sectionmark##1{}%
   \def\subsectionmark##1{}}

\def\ps@titlepage{\let\@mkboth\@gobbletwo
   \let\@oddfoot\@empty\let\@evenfoot\@empty
   \def\@evenhead{\normalfont\small\rlap{\thepage}\hspace{\headlineindent}%
                  \hfil}
   \def\@oddhead{\normalfont\small\hfil\hspace{\headlineindent}%
                 \llap{\thepage}}
   \def\chaptermark##1{}%
   \def\sectionmark##1{}%
   \def\subsectionmark##1{}}

\if@runhead\ps@headings\else
\ps@empty\fi

\setlength\arraycolsep{1.4\p@}
\setlength\tabcolsep{1.4\p@}

\endinput
%end of file llncs.cls
