# Supplementary material for: Locality-aware pooling enhances protein language model performance across varied applications
Source: Bioinformatics. 2025 Jul 15;41(Suppl 1):i217–26. doi: 10.1093/bioinformatics/btaf178 (PMC12261463; doi:10.1093/bioinformatics/btaf178)
Supplement: btaf178_Supplementary_Data [file btaf178_supplementary_data.zip › mybib.bib]

@inproceedings{cormode2000communication,
  title={Communication complexity of document exchange},
  author={Cormode, G. and Paterson, M. and Sahinalp, S. C. and others},
  booktitle={ACM-SIAM symposium on Discrete algorithms},
  year={2000}
}
@article{hoang2022differentiable,
  title={Differentiable learning of sequence-specific minimizer schemes with {D}eep{M}inimizer},
  author={Hoang, M. and Zheng, H. and Kingsford, C.},
  journal={Journal of Computational Biology},
  volume={29},
  number={12},
  pages={1288--1304},
  year={2022},
  publisher={Mary Ann Liebert, Inc., publishers 140 Huguenot Street, 3rd Floor New~…}
}
@inproceedings{hoang2022deepminimizer,
  title={Deep{M}inimizer: A differentiable framework for optimizing sequence-specific minimizer schemes},
  author={Hoang, M. and Zheng, H. and Kingsford, C.},
  booktitle={International Conference on Research in Computational Molecular Biology},
  pages={52--69},
  year={2022}
}
@article{hoang2024density,
  title={Density and conservation optimization of the generalized masked-minimizer sketching scheme},
  author={Hoang, M. and Mar{\c{c}}ais, G. and Kingsford, C.},
  journal={Journal of Computational Biology},
  volume={31},
  number={1},
  pages={2--20},
  year={2024},
  publisher={Mary Ann Liebert, Inc., publishers 140 Huguenot Street, 3rd Floor New~…}
}
@article{xie2024deepprotein,
  title={{D}eep{P}rotein: Deep Learning Library and Benchmark for Protein Sequence Learning},
  author={Xie, J. and Zhao, Y. and Fu, T.},
  journal={NeurIPS Workshop on AI for New Drug Modalities},
  year={2024}
}
@article{steinegger2017mmseqs2,
  title={{MM}seqs2 enables sensitive protein sequence searching for the analysis of massive data sets},
  author={Steinegger, M. and S{\"o}ding, J.},
  journal={Nature Biotechnology},
  volume={35},
  number={11},
  pages={1026--1028},
  year={2017},
  publisher={Nature Publishing Group US New York}
}
@article{johnson2010hidden,
  title={Hidden {M}arkov model speed heuristic and iterative {HMM} search procedure},
  author={Johnson, L. S. and Eddy, S. R. and Portugaly, E.},
  journal={BMC Bioinformatics},
  volume={11},
  pages={1--8},
  year={2010},
  publisher={Springer}
}
@article{hamamsy2024protein,
  title={Protein remote homology detection and structural alignment using deep learning},
  author={Hamamsy, T. and Morton, J. T. and Blackwell, R. and others},
  journal={Nature Biotechnology},
  volume={42},
  number={6},
  pages={975--985},
  year={2024},
  publisher={Nature Publishing Group US New York}
}
@article{li2018attention,
  title={An attention pooling based representation learning method for speech emotion recognition},
  author={Li, P. and Song, Y. and McLoughlin, I. V. and others},
  year={2018},
  journal={{International Speech Communication Association}}
}
@article{naderializadeh2024aggregating,
  title={Aggregating Residue-Level Protein Language Model Embeddings with Optimal Transport},
  author={NaderiAlizadeh, N. and Singh, R.},
  journal={BioRxiv},
  year={2024},
  publisher={Cold Spring Harbor Laboratory}
}
@inproceedings{zhang2021poolingformer,
  title={Poolingformer: Long document modeling with pooling attention},
  author={Zhang, H. and Gong, Y. and Shen, Y. and others},
  booktitle={International Conference on Machine Learning},
  pages={12437--12446},
  year={2021}
}
@article{schmirler2024fine,
  title={Fine-tuning protein language models boosts predictions across diverse tasks},
  author={Schmirler, R. and Heinzinger, M. and Rost, B.},
  journal={{Nature Communications}},
  volume={15},
  number={1},
  pages={7407},
  year={2024},
  publisher={{Nature Publishing Group UK London}}
}
@inproceedings{radev2002evaluating,
  title={Evaluating web-based question answering systems.},
  author={Radev, Dragomir R and Qi, Hong and Wu, Harris and Fan, Weiguo},
  booktitle={LREC},
  year={2002},
  organization={Citeseer}
}
@inproceedings{chen2020simple,
  title={A Simple Framework for Contrastive Learning of Visual Representations},
  author={Chen, Ting and Kornblith, Simon and Norouzi, Mohammad and Hinton, Geoffrey},
  booktitle={International {C}onference on {M}achine {L}earning ({ICML})},
  pages={1597--1607},
  year={2020},
  organization={PMLR}
}
@inproceedings{schroff2015facenet,
  title={{FaceNet}: A Unified Embedding for Face Recognition and Clustering},
  author={Schroff, F. and Kalenichenko, D. and Philbin, J.},
  booktitle={{IEEE} {C}onference on {C}omputer {V}ision and {P}attern {R}ecognition},
  pages={815--823},
  year={2015}
}

@article{elnaggar2021prottrans,
  title={Prot{T}rans: Towards Cracking the Language of Life's Code Through Self-Supervised Learning},
  author={Elnaggar, A. and Heinzinger, M. and Dallago, C. and others},
  journal={IEEE Transactions on Pattern Analysis and Machine Intelligence},
  year={2021},
  publisher={IEEE}
}

@article{BeplerBe19,
  author       = {T. Bepler and
                  B. Berger},
  title        = {Learning protein sequence embeddings using information from structure},
  journal      = {Proceedings of International Conference on Learning Representations},
  year         = {2019},
  url          = {http://arxiv.org/abs/1902.08661},
  eprinttype    = {arXiv},
  eprint       = {1902.08661},
  biburl       = {https://dblp.org/rec/journals/corr/abs-1902-08661.bib},
  bibsource    = {dblp computer science bibliography, https://dblp.org}
}

@article{AlleyKhBi19,
author={Alley, E. and G. Khimulya and S. Biswas and others},
title={Unified rational protein engineering with sequence-based deep representation learning},
journal={Nature Methods},
volume=16,
pages={1315–1322},
year=2019
}

@article{HenzingerElWa19,
author={Heinzinger, M. and A.  Elnaggar and Y. Wang and others},
title={Modeling aspects of the language of life through transfer-learning protein sequences},
journal={BMC Bioinformatics},
volume=20,
pages={723},
year=2019
}

% 34139171 
@Article{bepler-review,
   Author="Bepler, T.  and Berger, B. ",
   Title="{{L}earning the protein language: {E}volution, structure, and function}",
   Journal="Cell Systems",
   Year="2021",
   Volume="12",
   Number="6",
   Pages="654--669"
}


@article{brown2020language,
  title={Language models are few-shot learners},
  author={Brown, Tom B},
  journal={arXiv preprint arXiv:2005.14165},
  year={2020}
}
@inproceedings{radiya2020fine,
  title={How fine can fine-tuning be? {L}earning efficient language models},
  author={Radiya-Dixit, E. and Wang, X.},
  booktitle={International Conference on Artificial Intelligence and Statistics},
  pages={2435--2443},
  year={2020},
  organization={PMLR}
}
@inproceedings{kenton2019bert,
  title={{BERT}: Pre-training of deep bidirectional transformers for language understanding},
  author={Devlin, J. and Chang, M. and Kenton, L. and others},
  booktitle={Annual Conference of the North American Chapter of the ACL},
  year={2019},
  organization={Minneapolis, Minnesota}
}
@article{meier2021language,
  title={Language models enable zero-shot prediction of the effects of mutations on protein function},
  author={Meier, J. and Rao, R. and Verkuil, R. and others},
  journal={Advances in Neural Information Processing Systems},
  volume={34},
  pages={29287--29303},
  year={2021}
}

@ARTICLE{Brandes2023-ef,
  title    = "Genome-wide prediction of disease variant effects with a deep
              protein language model",
  author   = "Brandes, N. and Goldman, G. and Wang, C. H. and others",
  journal  = "Nature Genetics",
  volume   =  55,
  number   =  9,
  pages    = "1512--1522",
  year     =  2023,
  language = "en"
}

@inproceedings{RaoBhTh19-songbenchmarking,
 author = {Rao, R. and N. Bhattacharya  and N. Thomas and others},
 booktitle = {Advances in Neural Information Processing Systems},
 editor = {H. Wallach and H. Larochelle and A. Beygelzimer and F. d\textquotesingle Alch\'{e}-Buc and E. Fox and R. Garnett},
 pages = {},
 title = {Evaluating Protein Transfer Learning with {TAPE}},
 volume = {32},
 year = {2019}
}


@inproceedings{he2016deep,
  title={Deep Residual Learning for Image Recognition},
  author={He, K. and Zhang, X. and Ren, S. and others},
  booktitle={IEEE Conference on Computer Vision and Pattern Recognition},
  pages={770-778},
  year={2016}
}
@article{zhang2015drug,
  title={When drug discovery meets web search: learning to rank for ligand-based virtual screening},
  author={Zhang, Wei and Ji, Lijuan and Chen, Yanan and Tang, Kailin and Wang, Haiping and Zhu, Ruixin and Jia, Wei and Cao, Zhiwei and Liu, Qi},
  journal={Journal of Cheminformatics},
  volume={7},
  pages={1--13},
  year={2015},
  publisher={Springer}
}
@article{stormo1982use,
  title={Use of the {‘Perceptron’} algorithm to distinguish translational initiation sites in {E.} coli},
  author={Stormo, G. D. and Schneider, T. D. and Gold, L. and others},
  journal={Nucleic Acids Research},
  volume={10},
  number={9},
  pages={2997--3011},
  year={1982},
  publisher={Oxford University Press}
}
@article{miller2008linear,
  title={Linear motif atlas for phosphorylation-dependent signaling},
  author={Miller, M. L. and Jensen, L. J. and Diella, F. and others},
  journal={Science Signaling},
  volume={1},
  number={35},
  pages={ra2},
  year={2008},
  publisher={American Association for the Advancement of Science}
}
@article{sarkisyan2016local,
  title={Local fitness landscape of the green fluorescent protein},
  author={Sarkisyan, K. S. and Bolotin, D. A. and Meer, M. V. and others},
  journal={Nature},
  volume={533},
  number={7603},
  pages={397--401},
  year={2016},
  publisher={Nature Publishing Group UK London}
}
@article{zhang2020protein2vec,
  title={protein2vec: predicting protein-protein interactions based on {LSTM}},
  author={Zhang, Jiongmin and Zhu, Man and Qian, Ying},
  journal={IEEE/ACM Transactions on Computational Biology and Bioinformatics},
  volume={19},
  number={3},
  pages={1257--1266},
  year={2020},
  publisher={IEEE}
}
@article{liu2009learning,
  title={Learning to Rank for Information Retrieval},
  author={Tie-Yan Liu},
  journal={Foundations and Trends in Information Retrieval},
  volume={3},
  number={3},
  pages={225-331},
  year={2009},
  publisher={Now Publishers Inc.},
  doi={10.1561/1500000016}
}

@inproceedings{vaswani2017attention,
  title={Attention is all you need},
  author={Vaswani, A. and Shazeer, N. and Parmar, N. and others},
  booktitle={Advances in {N}eural {I}nformation {P}rocessing {S}ystems},
  volume={30},
  year={2017}
}

@article{rao2021msa,
  title={{MSA} Transformer},
  author={Rao, Roshan and Liu, Jason and Verkuil, Robert and others},
  journal={bioRxiv},
  year={2021},
  publisher={Cold Spring Harbor Laboratory}
}
@article{notin2023tranception,
  title={Tranception: protein fitness prediction with autoregressive transformers and inference-time retrieval},
  author={Notin, Pascal and Dias, Mafalda and Frazer, John and Marchena-Hurtado, Jeffrey and Abate, Egidio and Zhai, Ron and Kelly, David and Marks, Debora S},
  journal={bioRxiv},
  year={2023},
  publisher={Cold Spring Harbor Laboratory}
}

@article{chowdhury2022single,
  title={Single-sequence protein structure prediction using a language model and deep learning},
  author={Chowdhury, R. and Bouatta, N. and Biswas, S. and others},
  journal={Nature Biotechnology},
  volume={40},
  number={11},
  pages={1617--1623},
  year={2022},
  publisher={Nature Publishing Group US New York}
}

@article{JingWuLu24,
author={Jing, X. and Wu, F. and Luo, X. and others},
title={Single-sequence protein structure prediction by integrating protein language models},
journal={Proceedings of the National Academy of Sciences},
volume={121},
pages={e2308788121},
year=2024
}

@article{cunningham2020biophysical,
  title={Biophysical prediction of protein-peptide interactions and signaling networks using machine learning},
  author={Cunningham, J. M. and Koytiger, G. and Sorger, P. K. and others},
  journal={Nature Methods},
  volume={17},
  number={2},
  pages={175--183},
  year={2020},
  publisher={Nature Publishing Group US New York}
}
@article{palzkill1992identification,
  title={Identification of amino acid substitutions that alter the substrate specificity of {TEM-1 $\beta$-lactamase}},
  author={Palzkill, T. and Botstein, D.},
  journal={Journal of Bacteriology},
  volume={174},
  number={16},
  pages={5237--43},
  year={1992},
  publisher={Am Soc Microbiol}
}
@article{loshchilov2016sgdr,
  title={{SGDR}: Stochastic gradient descent with warm restarts},
  author={Loshchilov, I. and Hutter, F.},
  journal={arXiv:1608.03983},
  year={2016}
}
@article{rives2021biological,
  title={Biological structure and function emerge from scaling unsupervised learning to 250 million protein sequences},
  author={Rives, A. and Meier, J. and Sercu, T. and others},
  journal={Proceedings of the National Academy of Sciences},
  volume={118},
  number={15},
  pages={e2016239118},
  year={2021},
  publisher={National Acad Sciences}
}

36927031 
@Article{ESM2,
   Author="Lin, Z.  and Akin, H.  and Rao, R. and others",
   Title="{{E}volutionary-scale prediction of atomic-level protein structure with a language model}",
   Journal="Science",
   Year="2023",
   Volume="379",
   Number="6637",
   Pages="1123--1130"
}


@article{gray2018quantitative,
  title={Quantitative missense variant effect prediction using large-scale mutagenesis data},
  author={Gray, V. E. and Hause, R. J. and Luebeck, J. and others},
  journal={Cell Systems},
  volume={6},
  number={1},
  pages={116--124},
  year={2018},
  publisher={Elsevier}
}
@article{fox2014scope,
  title={{SCOPe}: Structural Classification of Proteins—extended, integrating {SCOP} and {ASTRAL} data and classification of new structures},
  author={Fox, N. K. and Brenner, S. E. and Chandonia, J.},
  journal={Nucleic Acids Research},
  volume={42},
  number={D1},
  pages={304--309},
  year={2014},
  publisher={Oxford University Press}
}
@article{xu2022peer,
  title={{PEER}: a comprehensive and multi-task benchmark for protein sequence understanding},
  author={Xu, Minghao and Zhang, Zuobai and Lu, Jiarui and Zhu, Zhaocheng and Zhang, Yangtian and Chang, Ma and Liu, Runcheng and Tang, Jian},
  journal={Advances in Neural Information Processing Systems},
  volume={35},
  pages={35156--35173},
  year={2022}
}
@article{weissenow2022protein,
  title={Protein language-model embeddings for fast, accurate, and alignment-free protein structure prediction},
  author={Weissenow, Konstantin and Heinzinger, Michael and Rost, Burkhard},
  journal={Structure},
  volume={30},
  number={8},
  pages={1169--1177},
  year={2022},
  publisher={Elsevier}
}
@article{sledzieski2024democratizing,
  title={Democratizing protein language models with parameter-efficient fine-tuning},
  author={Sledzieski, S. and Kshirsagar, M. and Baek, M. and others},
  journal={National Academy of Sciences},
  volume={121},
  number={26},
  year={2024},
  publisher={National Acad Sciences}
}
@inproceedings{jia2022visual,
  title={Visual prompt tuning},
  author={Jia, M. and Tang, L. and Chen, B. and others},
  booktitle={European Conference on Computer Vision},
  pages={709--727},
  year={2022},
  organization={Springer}
}

@article{kingma14adam,
  title={{ADAM}: A method for stochastic optimization},
  author={Kingma, D. P. and Ba, J.},
  journal={arXiv:1412.6980},
  year={2014}
}

@article{miga19,
  title={Telomere-to-telomere assembly of a complete human {X} chromosome},
  author={Miga, Karen H and Koren, Sergey and Rhie, Arang and Vollger, Mitchell R and Gershman, Ariel and Bzikadze, Andrey and Brooks, Shelise and Howe, Edmund and Porubsky, David and Logsdon, Glennis A and others},
  journal={Nature},
  volume={585},
  number={7823},
  pages={79--84},
  year={2020},
  publisher={Nature Publishing Group}
}

@article{fukagawa14,
  title={The centromere: chromatin foundation for the kinetochore machinery},
  author={Fukagawa, Tatsuo and Earnshaw, William C},
  journal={Developmental {C}ell},
  volume={30},
  number={5},
  pages={496--508},
  year={2014},
  publisher={Elsevier}
}
@article{schleimer03,
author = {Schleimer, Saul and Wilkerson, Daniel and Aiken, Alex},
year = {2003},
month = {04},
title = {Winnowing: Local Algorithms for Document Fingerprinting},
volume = {10},
journal = {Proceedings of the ACM SIGMOD International Conference on Management of Data}
}
@article{roberts05,
author = {Roberts, Michael and Hayes, Wayne and Hunt, Brian and Mount, Steve and Yorke, James},
year = {2005},
month = {01},
pages = {3363-9},
title = {Reducing storage requirements for biological sequence comparison},
volume = {20},
journal = {Bioinformatics (Oxford, England)},
}
@article{zheng21,
    author = {Zheng, Hongyu and Kingsford, Carl and Marçais, Guillaume},
    title = "{Sequence-specific minimizers via polar sets}",
    journal = {Bioinformatics},
    volume = {37},
    pages = {i187-i195},
    year = {2021},
    month = {07},
    issn = {1367-4803},
    eprint = {https://academic.oup.com/bioinformatics/article-pdf/37/Supplement\_1/i187/39620355/btab313.pdf},
}
@article {jain20,
	author = {Jain, Chirag and Rhie, Arang and Hansen, Nancy and Koren, Sergey and Phillippy, Adam M.},
	title = {A long read mapping method for highly repetitive reference sequences},
	elocation-id = {2020.11.01.363887},
	year = {2020},
	publisher = {Cold Spring Harbor Laboratory},
	eprint = {https://www.biorxiv.org/content/early/2020/11/02/2020.11.01.363887.full.pdf},
	journal = {bioRxiv}
}
@article{roberts04,
  title={A preprocessor for shotgun assembly of large genomes},
  author={Roberts, Michael and Hunt, Brian R and Yorke, James A and Bolanos, Randall A and Delcher, Arthur L},
  journal={Journal of computational biology},
  volume={11},
  number={4},
  pages={734--752},
  year={2004},
  publisher={Mary Ann Liebert, Inc. 2 Madison Avenue Larchmont, NY 10538 USA}
}
@article{li18minimap2,
  title={Minimap2: pairwise alignment for nucleotide sequences},
  author={Li, Heng},
  journal={Bioinformatics},
  volume={34},
  number={18},
  pages={3094--3100},
  year={2018},
  publisher={Oxford University Press}
}
@article{deorowicz15kmc,
  title={{KMC} 2: fast and resource-frugal k-mer counting},
  author={Deorowicz, Sebastian and Kokot, Marek and Grabowski, Szymon and Debudaj-Grabysz, Agnieszka},
  journal={Bioinformatics},
  volume={31},
  number={10},
  pages={1569--1576},
  year={2015},
  publisher={Oxford University Press}
}
@article{erbert17gerbil,
  title={Gerbil: a fast and memory-efficient k-mer counter with {GPU}-support},
  author={Erbert, Marius and Rechner, Steffen and M{\"u}ller-Hannemann, Matthias},
  journal={Algorithms for Molecular Biology},
  volume={12},
  number={1},
  pages={1--12},
  year={2017},
  publisher={Springer}
}
@article{chikhi16,
  title={Compacting de {B}ruijn graphs from sequencing data quickly and in low memory},
  author={Chikhi, Rayan and Limasset, Antoine and Medvedev, Paul},
  journal={Bioinformatics},
  volume={32},
  number={12},
  pages={i201--i208},
  year={2016},
  publisher={Oxford University Press}
}
@inproceedings{ye12,
  title={Exploiting sparseness in de novo genome assembly},
  author={Ye, Chengxi and Ma, Zhanshan Sam and Cannon, Charles H and Pop, Mihai and Douglas, W Yu},
  booktitle={{BMC} {B}ioinformatics},
  volume={13},
  pages={1--8},
  year={2012},
  organization={BioMed Central}
}
@article {ekim20pasha,
	author = {Ekim, Bar{\i}{\c s} and Berger, Bonnie and Orenstein, Yaron},
	title = {A randomized parallel algorithm for efficiently finding near-optimal universal hitting sets},
	elocation-id = {2020.01.17.910513},
	year = {2020},
	publisher = {Cold Spring Harbor Laboratory},
	eprint = {https://www.biorxiv.org/content/early/2020/01/18/2020.01.17.910513.full.pdf},
	journal = {bioRxiv}
}
@article{marcais17,
  title={Improving the performance of minimizers and winnowing schemes},
  author={Mar{\c{c}}ais, Guillaume and Pellow, David and Bork, Daniel and Orenstein, Yaron and Shamir, Ron and Kingsford, Carl},
  journal={Bioinformatics},
  volume={33},
  number={14},
  pages={i110--i117},
  year={2017},
  publisher={Oxford University Press}
}
@article{marcais18,
  title={Asymptotically optimal minimizers schemes},
  author={Mar{\c{c}}ais, Guillaume and DeBlasio, Dan and Kingsford, Carl},
  journal={Bioinformatics},
  volume={34},
  number={13},
  pages={i13--i22},
  year={2018},
  publisher={Oxford University Press}
}
@article{orenstein17,
author = {Orenstein, Yaron and Pellow, David and Marcais, Guillaume and Shamir, Ron and Kingsford, Carl},
year = {2017},
month = {10},
pages = {e1005777},
title = {Designing small universal k-mer hitting sets for improved analysis of high-throughput sequencing},
volume = {13},
journal = {PLOS Computational Biology}
}
@article{jain20b,
  title={Weighted minimizer sampling improves long read mapping},
  author={Jain, Chirag and Rhie, Arang and Zhang, Haowen and Chu, Claudia and Walenz, Brian P and Koren, Sergey and Phillippy, Adam M},
  journal={Bioinformatics},
  volume={36},
  number={Supplement\_1},
  pages={i111--i118},
  year={2020},
  publisher={Oxford University Press}
}
@inproceedings{deblasio19,
author = {DeBlasio, Dan and Gbosibo, Fiyinfoluwa and Kingsford, Carl and Mar\c{c}ais, Guillaume},
title = {Practical Universal K-Mer Sets for Minimizer Schemes},
year = {2019},
isbn = {9781450366663},
publisher = {Association for Computing Machinery},
address = {New York, NY, USA},
abstract = {Minimizer schemes have found widespread use in genomic applications as a way to quickly predict the matching probability of large sequences. Most methods for minimizer schemes use randomized (or close to randomized) ordering of k-mers when finding minimizers, but recent work has shown that not all non-lexicographic orderings perform the same. One way to find k-mer orderings for minimizer schemes is through the use of universal k-mer sets, which are subsets of k-mers that are guaranteed to cover all windows. The smaller this set the fewer false positives (where two poorly aligned sequences are labeled as possible matches) are identified. Current methods for creating universal k-mer sets are limited in the length of the k-mer that can be considered, and cannot compute sets in the range of lengths currently used in practice. We take some of the first steps in creating universal k-mer sets that can be used to construct minimizer orders for large values of k that are practical. We do this using iterative extension of the k-mers in a set, and guided contraction of the set itself. We also show that this process will be guaranteed to never increase the number of distinct minimizers chosen in a sequence, and thus can only decrease the number of false positives over using the current sets on small k-mers.},
booktitle = {Proceedings of the 10th ACM International Conference on Bioinformatics, Computational Biology and Health Informatics},
pages = {167–176},
numpages = {10},
keywords = {genomics, universal sets, k-mer, minimizer schemes},
location = {Niagara Falls, NY, USA},
series = {BCB `19}
}
@article{zheng20miniception,
  title={Improved design and analysis of practical minimizers},
  author={Zheng, Hongyu and Kingsford, Carl and Mar{\c{c}}ais, Guillaume},
  journal={Bioinformatics},
  volume={36},
  number={Supplement\_1},
  pages={i119--i127},
  year={2020},
  publisher={Oxford University Press}
}
@article{zhang07,
  title={Statistical analysis of the genomic distribution and correlation of regulatory elements in the ENCODE regions},
  author={Zhang, Zhengdong D and Paccanaro, Alberto and Fu, Yutao and Weissman, Sherman and Weng, Zhiping and Chang, Joseph and Snyder, Michael and Gerstein, Mark B},
  journal={Genome {R}esearch},
  volume={17},
  number={6},
  pages={787--797},
  year={2007},
  publisher={Cold Spring Harbor Lab}
}
